# Supplementary material for: Acoustic monitoring with miniature drones shows reduced Myotis bat occurrence with altitude and drone movement
Source: Sci Rep. 2025 Apr 10;15:12307. doi: 10.1038/s41598-025-96255-5 (PMC11985985; doi:10.1038/s41598-025-96255-5)
Supplement: Supplementary file 2 — Supplementary Material 2 [file 41598_2025_96255_MOESM2_ESM.xlsx]

## Sheet: Col Descriptions
	Miniature Drone-Based Acoustics Shows Reduced Myotis Bat Occurrence with Altitude and Drone Movement
	Lauren Dobie, David M. Bird, and Kyle H. Elliott
Trial	trial number. Each section of one drone flight is considered to be a different trial.
Session	session number. Every section of one drone flight is all considered to be the same session.
Date	day-month (all in year 2023)
Temp	temperature (degrees celcius)
Wind	wind speed from weather network (km/h)
Hum	humidity from weather network (%)
Sunset	sunset time from weather network, all times pm
Pressure	atmospheric pressure from weather network (kpa)
Site	site number, see details on sites sheet
Habitat	habitat type
Method	drone or handheld
D_alt	drone altitude, as programmed on dronelink (m)
P_alt	parcel altitude, measured as drone altitude minus length of rope suspending parcel 1.13 (m)
Movement	point or transect, handheld method counted as transect
Start	start time in pm, includes first minute [, rounded to the minute
End	end time in pm, does not include last minute, last minute is counted as first minute of next trial, rounded to the minute
Time	duration of trial, end time minus start time, (minutes)
Int_time	integer value of duration of trial (minutes)
A_	the number of bat calls according to automatic detections by the wildlife acoustics app on the iPod.
M_	the number of bat calls according to manual identifications of each bat recording.
total_permin	the number of total bat calls divided by the duration of the trial.
myotis_com	myotis complex, including M. septentrionalis, M. lucifugus, and M. leibii
bs_com	brown-silver complex, including E. fuscus and L. noctivagans
EPTFUS	Big brown bat
LASNOC	Silver-haired bat
LASBOR	Eastern red bat
LASCIN	Hoary bat
MYOLEI	Eastern small-footed bat
MYOLUC	Little brown myotis
MYOSEP	Northern myotis
PERSUB	Tricoloured bat

## Sheet: Bat_data
Trial	Session	Date	Temp	Wind	Hum	Sunset	Pressure	Site	Habitat	Method	D_alt	P_alt	Movement	Start	End	Time	Int_time	A_LASNOC	A_MYOLUC	A_EPTFUS	A_LASBOR	A_LASCIN	A_MYOLEI	A_MYOSEP	A_PERSUB	A_total	A_total_permin	A_myotis_com	A_bs_com	M_myotis_com	M_bs_com	M_LASNOC	M_MYOLUC	M_EPTFUS	M_LASBOR	M_LASCIN	M_MYOLEI	M_MYOSEP	M_PERSUB	M_total	M_total_permin
1	1	2023-07-12	18	5	82	08:50:00	101.1	14	building	drone	9	7.87	Point	10:11:00	10:13:00	00:02:00	2	0	0	0	0	0	0	0	0	0	0	0	0	0	0	0	0	0	0	0	0	0	0	0	0
2	1	2023-07-12	18	5	82	08:50:00	101.1	14	building	drone	9	7.87	point	10:13:00	10:15:00	00:02:00	2	0	0	0	0	0	0	0	0	0	0	0	0	0	0	0	0	0	0	0	0	0	0	0	0
3	1	2023-07-12	18	5	82	08:50:00	101.1	14	building	drone	19	17.87	transect	10:15:00	10:18:00	00:03:00	3	1	0	0	0	0	0	0	0	1	0.333333	0	1	0	2	0	0	0	0	0	0	0	0	2	0.666667
4	1	2023-07-12	18	5	82	08:50:00	101.1	14	building	drone	19	17.87	point	10:18:00	10:20:00	00:02:00	2	0	0	0	0	0	0	0	0	0	0	0	0	0	0	0	0	0	0	0	0	0	0	0	0
5	1	2023-07-12	18	5	82	08:50:00	101.1	14	building	drone	39	37.87	transect	10:20:00	10:21:00	00:01:00	1	0	0	0	0	0	0	0	0	0	0	0	0	0	0	0	0	0	0	0	0	0	0	0	0
6	1	2023-07-12	18	5	82	08:50:00	101.1	14	building	drone	39	37.87	point	10:21:00	10:23:00	00:02:00	2	0	0	1	0	0	0	0	0	1	0.5	0	1	0	1	0	0	0	0	0	0	0	0	1	0.5
7	1	2023-07-12	18	5	82	08:50:00	101.1	14	building	handheld	0	0	transect	09:51:00	10:02:00	00:11:00	11	1	1	0	0	0	0	0	0	2	0.181818	1	1	1	3	0	1	0	0	0	0	0	0	4	0.363636
8	2	2023-07-17	23	7	64	08:46:00	100.9	9	coniferous	drone	14	12.87	transect	09:49:00	09:52:00	00:03:00	3	0	0	0	0	0	0	0	0	0	0	0	0	0	0	0	0	0	0	0	0	0	0	0	0
9	2	2023-07-17	23	7	64	08:46:00	100.9	9	coniferous	drone	14	12.87	point	09:52:00	09:54:00	00:02:00	2	0	0	0	0	0	0	0	0	0	0	0	0	0	0	0	0	0	0	0	0	0	0	0	0
10	2	2023-07-17	23	7	64	08:46:00	100.9	9	coniferous	drone	24	22.87	transect	09:54:00	09:56:00	00:02:00	2	0	0	0	0	0	0	0	0	0	0	0	0	0	0	0	0	0	0	0	0	0	0	0	0
11	2	2023-07-17	23	7	64	08:46:00	100.9	9	coniferous	drone	24	22.87	point	09:56:00	09:58:00	00:02:00	2	0	0	0	0	0	0	0	0	0	0	0	0	0	0	0	0	0	0	0	0	0	0	0	0
12	2	2023-07-17	23	7	64	08:46:00	100.9	9	coniferous	drone	44	42.87	transect	09:58:00	10:01:00	00:03:00	3	0	0	0	0	0	0	0	0	0	0	0	0	0	0	0	0	0	0	0	0	0	0	0	0
13	2	2023-07-17	23	7	64	08:46:00	100.9	9	coniferous	drone	44	42.87	point	10:01:00	10:03:00	00:02:00	2	0	0	0	0	0	0	0	0	0	0	0	0	0	0	0	0	0	0	0	0	0	0	0	0
14	2	2023-07-17	23	7	64	08:46:00	100.9	9	coniferous	handheld	0	0	transect	09:39:00	09:46:00	00:07:00	7	0	0	0	0	0	0	0	0	0	0	0	0	0	0	0	0	0	0	0	0	0	0	0	0
15	3	2023-07-17	23	7	64	08:46:00	100.9	8	coniferous	drone	7	5.87	transect	10:34:00	10:36:00	00:02:00	2	0	0	0	0	0	0	0	0	0	0	0	0	0	0	0	0	0	0	0	0	0	0	0	0
16	3	2023-07-17	23	7	64	08:46:00	100.9	8	coniferous	drone	7	5.87	point	10:36:00	10:38:00	00:02:00	2	0	0	0	0	0	0	0	0	0	0	0	0	0	0	0	0	0	0	0	0	0	0	0	0
17	3	2023-07-17	23	7	64	08:46:00	100.9	8	coniferous	drone	17	15.87	transect	10:38:00	10:41:00	00:03:00	3	0	0	0	0	0	0	0	0	0	0	0	0	0	0	0	0	0	0	0	0	0	0	0	0
18	3	2023-07-17	23	7	64	08:46:00	100.9	8	coniferous	drone	17	15.87	point	10:41:00	10:43:00	00:02:00	2	0	0	0	0	0	0	0	0	0	0	0	0	0	0	0	0	0	0	0	0	0	0	0	0
19	3	2023-07-17	23	7	64	08:46:00	100.9	8	coniferous	drone	37	35.87	transect	10:43:00	10:46:00	00:03:00	3	0	0	0	0	0	0	0	0	0	0	0	0	0	0	0	0	0	0	0	0	0	0	0	0
20	3	2023-07-17	23	7	64	08:46:00	100.9	8	coniferous	drone	37	35.87	point	10:46:00	10:48:00	00:02:00	2	0	0	0	0	0	0	0	0	0	0	0	0	0	0	0	0	0	0	0	0	0	0	0	0
21	3	2023-07-17	23	7	64	08:46:00	100.9	8	coniferous	handheld	0	0	transect	10:18:00	10:28:00	00:10:00	10	0	0	0	0	0	0	0	0	0	0	0	0	0	0	0	0	0	0	0	0	0	0	0	0
22	4	2023-07-18	17	3		08:45:00		15	building	drone	15	13.87	transect	10:36:00	10:40:00	00:04:00	4	5	0	0	0	0	0	0	0	5	1.25	0	5	0	6	0	0	0	0	0	0	0	0	6	1.5
23	4	2023-07-18	17	3		08:45:00		15	building	drone	15	13.87	point	10:40:00	10:42:00	00:02:00	2	0	0	0	0	0	0	0	0	0	0	0	0	0	0	0	0	0	0	0	0	0	0	0	0
24	4	2023-07-18	17	3		08:45:00		15	building	drone	25	23.87	transect	10:42:00	10:45:00	00:03:00	3	0	0	1	0	0	0	0	0	1	0.333333	0	1	0	1	0	0	0	0	0	0	0	0	1	0.333333
25	4	2023-07-18	17	3		08:45:00		15	building	drone	25	23.87	point	10:45:00	10:47:00	00:02:00	2	1	0	2	0	0	0	0	0	3	1.5	0	3	0	5	0	0	0	0	0	0	0	0	5	2.5
26	4	2023-07-18	17	3		08:45:00		15	building	drone	45	43.87	transect	10:47:00	10:49:00	00:02:00	2	2	0	0	0	0	0	0	0	2	1	0	2	0	2	0	0	0	0	0	0	0	0	2	1
27	4	2023-07-18	17	3		08:45:00		15	building	drone	45	43.87	point	10:49:00	10:51:00	00:02:00	2	4	0	0	0	0	0	0	0	4	2	0	4	0	11	0	0	0	0	0	0	0	0	11	5.5
28	4	2023-07-18	17	3		08:45:00		15	building	handheld	0	0	transect	10:23:00	10:31:00	00:08:00	8	22	5	1	0	0	0	0	0	28	3.5	5	23	16	18	0	11	0	0	0	0	0	0	34	4.25
29	5	2023-07-18	17	3		08:45:00		7	coniferous	drone	30	28.87	transect	11:24:00	11:27:00	00:03:00	3	0	0	0	0	0	0	0	0	0	0	0	0	0	0	0	0	0	0	0	0	0	0	0	0
30	5	2023-07-18	17	3		08:45:00		7	coniferous	drone	30	28.87	point	11:27:00	11:29:00	00:02:00	2	0	0	0	0	0	0	0	0	0	0	0	0	0	0	0	0	0	0	0	0	0	0	0	0
31	5	2023-07-18	17	3		08:45:00		7	coniferous	drone	40	38.87	transect	11:29:00	11:32:00	00:03:00	3	0	0	0	0	0	0	0	0	0	0	0	0	0	0	0	0	0	0	0	0	0	0	0	0
32	5	2023-07-18	17	3		08:45:00		7	coniferous	drone	40	38.87	point	11:32:00	11:34:00	00:02:00	2	0	0	0	0	0	0	0	0	0	0	0	0	0	0	0	0	0	0	0	0	0	0	0	0
33	5	2023-07-18	17	3		08:45:00		7	coniferous	drone	60	58.87	transect	11:34:00	11:36:00	00:02:00	2	0	0	0	0	0	0	0	0	0	0	0	0	0	0	0	0	0	0	0	0	0	0	0	0
34	5	2023-07-18	17	3		08:45:00		7	coniferous	drone	60	58.87	point	11:36:00	11:38:00	00:02:00	2	0	0	0	0	0	0	0	0	0	0	0	0	0	0	0	0	0	0	0	0	0	0	0	0
35	5	2023-07-18	17	3		08:45:00		7	coniferous	handheld	0	0	transect	11:12:00	11:20:00	00:08:00	8	1	1	1	0	0	0	0	0	3	0.375	1	2	1	1	0	1	1	0	0	0	0	0	2	0.25
36	6	2023-07-19	21	5	63	08:44:00	101.5	2	wetland	drone	5	3.87	transect	09:42:00	09:45:00	00:03:00	3	0	0	0	0	0	0	0	0	0	0	0	0	0	0	0	0	0	0	0	0	0	0	0	0
37	6	2023-07-19	21	5	63	08:44:00	101.5	2	wetland	drone	5	3.87	point	09:45:00	09:47:00	00:02:00	2	0	0	0	0	0	0	0	0	0	0	0	0	0	0	0	0	0	0	0	0	0	0	0	0
38	6	2023-07-19	21	5	63	08:44:00	101.5	2	wetland	drone	15	13.87	transect	09:47:00	09:49:00	00:02:00	2	0	0	0	0	0	0	0	0	0	0	0	0	0	0	0	0	0	0	0	0	0	0	0	0
39	6	2023-07-19	21	5	63	08:44:00	101.5	2	wetland	drone	15	13.87	point	09:56:00	09:57:00	00:01:00	1	0	0	0	0	0	0	0	0	0	0	0	0	0	0	0	0	0	0	0	0	0	0	0	0
40	6	2023-07-19	21	5	63	08:44:00	101.5	2	wetland	drone	35	33.87	transect	09:57:00	09:59:00	00:02:00	2	0	0	0	0	0	0	0	0	0	0	0	0	0	0	0	0	0	0	0	0	0	0	0	0
41	6	2023-07-19	21	5	63	08:44:00	101.5	2	wetland	drone	35	33.87	point	09:59:00	10:01:00	00:02:00	2	0	0	0	0	0	0	0	0	0	0	0	0	0	0	0	0	0	0	0	0	0	0	0	0
42	6	2023-07-19	21	5	63	08:44:00	101.5	2	wetland	handheld	0	0	transect	09:30:00	09:37:00	00:07:00	7	0	2	0	0	0	0	0	0	2	0.285714	2	0	3	1	0	2	0	0	0	0	0	0	4	0.571429
43	7	2023-07-19	21	5	63	08:44:00	101.5	12	deciduous	drone	30	28.87	transect	10:29:00	10:32:00	00:03:00	3	1	0	0	0	0	0	0	0	1	0.333333	0	1	0	3	0	0	0	0	0	0	0	0	3	1
44	7	2023-07-19	21	5	63	08:44:00	101.5	12	deciduous	drone	30	28.87	point	10:32:00	10:34:00	00:02:00	2	0	0	1	0	0	0	0	0	1	0.5	0	1	0	5	0	0	0	0	0	0	0	0	5	2.5
45	7	2023-07-19	21	5	63	08:44:00	101.5	12	deciduous	drone	40	38.87	transect	10:34:00	10:36:00	00:02:00	2	0	0	1	0	0	0	0	0	1	0.5	0	1	0	1	0	0	0	0	0	0	0	0	1	0.5
46	7	2023-07-19	21	5	63	08:44:00	101.5	12	deciduous	drone	40	38.87	point	10:36:00	10:38:00	00:02:00	2	0	0	0	0	0	0	0	0	0	0	0	0	0	0	0	0	0	0	0	0	0	0	0	0
47	7	2023-07-19	21	5	63	08:44:00	101.5	12	deciduous	drone	60	58.87	transect	10:38:00	10:41:00	00:03:00	3	0	0	1	0	0	0	0	0	1	0.333333	0	1	0	2	0	0	0	0	0	0	0	0	2	0.666667
48	7	2023-07-19	21	5	63	08:44:00	101.5	12	deciduous	drone	60	58.87	point	10:41:00	10:43:00	00:02:00	2	0	0	0	0	0	0	0	0	0	0	0	0	0	0	0	0	0	0	0	0	0	0	0	0
49	7	2023-07-19	21	5	63	08:44:00	101.5	12	deciduous	handheld	0	0	transect	10:15:00	10:24:00	00:09:00	9	0	0	0	0	0	0	0	0	0	0	0	0	0	0	0	0	0	0	0	0	0	0	0	0
50	8	2023-07-19	21	5	63	08:44:00	101.5	14	building	drone	9	7.87	transect	11:25:00	11:27:00	00:02:00	2	1	0	0	0	0	0	0	0	1	0.5	0	1	0	0	0	0	0	0	0	0	0	0	0	0
51	8	2023-07-19	21	5	63	08:44:00	101.5	14	building	drone	9	7.87	point	11:27:00	11:29:00	00:02:00	2	0	0	0	0	0	0	0	0	0	0	0	0	1	1	0	1	0	0	0	0	0	0	2	1
52	8	2023-07-19	21	5	63	08:44:00	101.5	14	building	drone	19	17.87	transect	11:29:00	11:32:00	00:03:00	3	0	0	0	0	0	0	0	0	0	0	0	0	0	0	0	0	0	0	0	0	0	0	0	0
53	8	2023-07-19	21	5	63	08:44:00	101.5	14	building	drone	19	17.87	point	11:32:00	11:34:00	00:02:00	2	0	0	0	0	0	0	0	0	0	0	0	0	0	0	0	0	0	0	0	0	0	0	0	0
54	8	2023-07-19	21	5	63	08:44:00	101.5	14	building	drone	39	37.87	transect	11:34:00	11:37:00	00:03:00	3	0	0	0	0	0	0	0	0	0	0	0	0	0	0	0	0	0	0	0	0	0	0	0	0
55	8	2023-07-19	21	5	63	08:44:00	101.5	14	building	drone	39	37.87	point	11:37:00	11:39:00	00:02:00	2	0	0	0	0	0	0	0	0	0	0	0	0	0	0	0	0	0	0	0	0	0	0	0	0
56	8	2023-07-19	21	5	63	08:44:00	101.5	14	building	handheld	0	0	transect	11:11:00	11:18:00	00:07:00	7	1	1	0	0	0	0	0	0	2	0.285714	1	1	1	1	0	1	0	0	0	0	0	0	2	0.285714
57	9	2023-07-23				08:41:00		9	coniferous	drone	14	12.87	transect	10:39:00	10:42:00	00:03:00	3	0	0	0	0	0	0	0	0	0	0	0	0	0	0	0	0	0	0	0	0	0	0	0	0
58	9	2023-07-23				08:41:00		9	coniferous	drone	14	12.87	point	10:42:00	10:44:00	00:02:00	2	1	0	0	0	0	0	0	0	1	0.5	0	1	0	2	0	0	0	0	0	0	0	0	2	1
59	9	2023-07-23				08:41:00		9	coniferous	drone	24	22.87	transect	10:44:00	10:47:00	00:03:00	3	0	0	0	0	0	0	0	0	0	0	0	0	0	0	0	0	0	0	0	0	0	0	0	0
60	9	2023-07-23				08:41:00		9	coniferous	drone	24	22.87	point	10:47:00	10:51:00	00:04:00	4	0	0	0	0	0	0	0	0	0	0	0	0	0	0	0	0	0	0	0	0	0	0	0	0
61	9	2023-07-23				08:41:00		9	coniferous	drone	44	42.87	transect	10:51:00	10:53:00	00:02:00	2	0	0	1	0	0	0	0	0	1	0.5	0	1	0	1	0	0	0	0	0	0	0	0	1	0.5
62	9	2023-07-23				08:41:00		9	coniferous	drone	44	42.87	point	10:53:00	10:55:00	00:02:00	2	0	0	0	0	0	0	0	0	0	0	0	0	0	0	0	0	0	0	0	0	0	0	0	0
63	9	2023-07-23				08:41:00		9	coniferous	handheld	0	0	transect	10:24:00	10:31:00	00:07:00	7	0	0	1	0	0	0	0	0	1	0.142857	0	1	0	1	0	0	1	0	0	0	0	0	1	0.142857
64	10	2023-07-23				08:41:00		1	wetland	drone	5	3.87	transect	11:25:00	11:28:00	00:03:00	3	0	0	0	0	0	0	0	0	0	0	0	0	0	0	0	0	0	0	0	0	0	0	0	0
65	10	2023-07-23				08:41:00		1	wetland	drone	5	3.87	point	11:28:00	11:31:00	00:03:00	3	0	0	0	1	0	0	0	0	1	0.333333	0	0	0	0	0	0	0	1	0	0	0	0	1	0.333333
66	10	2023-07-23				08:41:00		1	wetland	drone	15	13.87	transect	11:31:00	11:34:00	00:03:00	3	0	0	0	0	0	0	0	0	0	0	0	0	0	0	0	0	0	0	0	0	0	0	0	0
67	10	2023-07-23				08:41:00		1	wetland	drone	15	13.87	point	11:34:00	11:36:00	00:02:00	2	0	0	0	0	0	0	0	0	0	0	0	0	0	0	0	0	0	0	0	0	0	0	0	0
68	10	2023-07-23				08:41:00		1	wetland	drone	35	33.87	transect	11:36:00	11:39:00	00:03:00	3	0	0	0	0	0	0	0	0	0	0	0	0	0	0	0	0	0	0	0	0	0	0	0	0
69	10	2023-07-23				08:41:00		1	wetland	drone	35	33.87	point	11:39:00	11:41:00	00:02:00	2	0	0	0	0	0	0	0	0	0	0	0	0	0	0	0	0	0	0	0	0	0	0	0	0
70	10	2023-07-23				08:41:00		1	wetland	handheld	0	0	transect	11:12:00	11:20:00	00:08:00	8	0	1	0	0	0	0	0	0	1	0.125	1	0	0	0	0	0	0	0	0	0	0	0	0	0
71	11	2023-07-25				08:36:00		13	building	drone	19	17.87	transect	09:29:00	09:31:00	00:02:00	2	3	0	0	0	0	0	0	0	3	1.5	0	3	2	4	0	2	0	0	0	0	0	0	6	3
72	11	2023-07-25				08:36:00		13	building	drone	19	17.87	point	09:31:00	09:34:00	00:03:00	3	0	0	0	0	0	0	0	0	0	0	0	0	0	0	0	0	0	0	0	0	0	0	0	0
73	11	2023-07-25				08:36:00		13	building	drone	9	7.87	transect	09:34:00	09:37:00	00:03:00	3	0	0	0	0	0	0	0	0	0	0	0	0	0	0	0	0	0	0	0	0	0	0	0	0
74	11	2023-07-25				08:36:00		13	building	drone	9	7.87	point	09:37:00	09:39:00	00:02:00	2	0	0	0	0	0	0	0	0	0	0	0	0	0	0	0	0	0	0	0	0	0	0	0	0
75	11	2023-07-25				08:36:00		13	building	drone	39	37.87	transect	09:39:00	09:41:00	00:02:00	2	0	0	0	0	0	0	0	0	0	0	0	0	0	0	0	0	0	0	0	0	0	0	0	0
76	11	2023-07-25				08:36:00		13	building	drone	39	37.87	point	09:41:00	09:43:00	00:02:00	2	0	0	2	0	0	0	0	0	2	1	0	2	0	4	0	0	0	0	0	0	0	0	4	2
77	11	2023-07-25				08:36:00		13	building	handheld	0	0	transect	09:17:00	09:24:00	00:07:00	7	0	0	0	1	0	0	0	0	1	0.142857	0	0	0	0	0	0	0	0	0	0	0	0	0	0
78	12	2023-07-25				08:36:00		7	coniferous	drone	30	28.87	transect	10:56:00	10:58:00	00:02:00	2	0	0	0	0	0	0	0	0	0	0	0	0	1	0	0	1	0	0	0	0	0	0	1	0.5
79	12	2023-07-25				08:36:00		7	coniferous	drone	30	28.87	point	10:58:00	11:00:00	00:02:00	2	0	0	0	0	0	0	0	0	0	0	0	0	0	0	0	0	0	0	0	0	0	0	0	0
80	12	2023-07-25				08:36:00		7	coniferous	drone	40	38.87	transect	11:00:00	11:03:00	00:03:00	3	0	0	0	0	0	0	0	0	0	0	0	0	0	0	0	0	0	0	0	0	0	0	0	0
81	12	2023-07-25				08:36:00		7	coniferous	drone	40	38.87	point	11:03:00	11:05:00	00:02:00	2	0	0	0	0	0	0	0	0	0	0	0	0	0	0	0	0	0	0	0	0	0	0	0	0
82	12	2023-07-25				08:36:00		7	coniferous	drone	60	58.87	transect	11:05:00	11:08:00	00:03:00	3	0	0	0	0	0	0	0	0	0	0	0	0	0	0	0	0	0	0	0	0	0	0	0	0
83	12	2023-07-25				08:36:00		7	coniferous	drone	60	58.87	point	11:08:00	11:10:00	00:02:00	2	0	0	0	0	0	0	0	0	0	0	0	0	0	0	0	0	0	0	0	0	0	0	0	0
84	12	2023-07-25				08:36:00		7	coniferous	handheld	0	0	transect	10:46:00	10:53:00	00:07:00	7	0	0	0	1	0	0	0	0	1	0.142857	0	0	1	0	0	1	0	0	0	0	0	0	1	0.142857
85	13	2023-07-27	23	6	85	08:35:00	101	12	deciduous	drone	30	28.87	transect	09:48:00	09:50:00	00:02:00	2	0	0	0	0	0	0	0	0	0	0	0	0	0	0	0	0	0	0	0	0	0	0	0	0
86	13	2023-07-27	23	6	85	08:35:00	101	12	deciduous	drone	30	28.87	point	09:50:00	09:53:00	00:03:00	3	0	0	0	0	0	0	0	0	0	0	0	0	0	0	0	0	0	0	0	0	0	0	0	0
87	13	2023-07-27	23	6	85	08:35:00	101	12	deciduous	drone	60	58.87	transect	09:53:00	09:55:00	00:02:00	2	0	0	0	0	0	0	0	0	0	0	0	0	0	0	0	0	0	0	0	0	0	0	0	0
88	13	2023-07-27	23	6	85	08:35:00	101	12	deciduous	drone	60	58.87	point	09:55:00	09:58:00	00:03:00	3	0	0	0	1	0	0	0	0	1	0.333333	0	0	0	0	0	0	0	0	0	0	0	0	0	0
89	13	2023-07-27	23	6	85	08:35:00	101	12	deciduous	drone	40	38.87	transect	09:58:00	10:00:00	00:02:00	2	0	0	0	0	0	0	0	0	0	0	0	0	0	0	0	0	0	0	0	0	0	0	0	0
90	13	2023-07-27	23	6	85	08:35:00	101	12	deciduous	drone	40	38.87	point	10:00:00	10:02:00	00:02:00	2	0	0	0	0	0	0	0	0	0	0	0	0	0	0	0	0	0	0	0	0	0	0	0	0
91	13	2023-07-27	23	6	85	08:35:00	101	12	deciduous	handheld	0	0	transect	09:33:00	09:43:00	00:10:00	10	0	0	0	0	0	0	0	0	0	0	0	0	0	0	0	0	0	0	0	0	0	0	0	0
92	14	2023-07-27	23	6	85	08:35:00	101	2	wetland	drone	15	13.87	transect	10:27:00	10:30:00	00:03:00	3	0	2	0	0	0	0	0	0	2	0.666667	2	0	2	0	0	2	0	0	0	0	0	0	2	0.666667
93	14	2023-07-27	23	6	85	08:35:00	101	2	wetland	drone	15	13.87	point	10:30:00	10:32:00	00:02:00	2	2	0	0	0	0	0	0	0	2	1	0	2	0	4	0	0	0	0	0	0	0	0	4	2
94	14	2023-07-27	23	6	85	08:35:00	101	2	wetland	drone	5	3.87	transect	10:32:00	10:35:00	00:03:00	3	0	0	0	0	0	0	0	0	0	0	0	0	0	0	0	0	0	0	0	0	0	0	0	0
95	14	2023-07-27	23	6	85	08:35:00	101	2	wetland	drone	5	3.87	point	10:35:00	10:37:00	00:02:00	2	0	0	0	0	0	0	0	0	0	0	0	0	0	0	0	0	0	0	0	0	0	0	0	0
96	14	2023-07-27	23	6	85	08:35:00	101	2	wetland	drone	35	33.87	transect	10:37:00	10:40:00	00:03:00	3	0	0	0	0	0	0	0	0	0	0	0	0	0	0	0	0	0	0	0	0	0	0	0	0
97	14	2023-07-27	23	6	85	08:35:00	101	2	wetland	drone	35	33.87	point	10:40:00	10:42:00	00:02:00	2	0	0	0	0	0	0	0	0	0	0	0	0	0	0	0	0	0	0	0	0	0	0	0	0
98	14	2023-07-27	23	6	85	08:35:00	101	2	wetland	handheld	0	0	transect	10:13:00	10:21:00	00:08:00	8	0	0	0	1	0	0	0	0	1	0.125	0	0	0	0	0	0	0	1	0	0	0	0	1	0.125
99	15	2023-07-27	23	6	85	08:35:00	101	15	building	drone	45	43.87	transect	11:19:00	11:22:00	00:03:00	3	5	0	1	0	0	0	0	0	6	2	0	6	0	9	0	0	1	0	0	0	0	0	9	3
100	15	2023-07-27	23	6	85	08:35:00	101	15	building	drone	45	43.87	point	11:22:00	11:26:00	00:04:00	4	9	0	0	0	0	0	0	0	9	2.25	0	9	0	7	0	0	0	0	0	0	0	0	7	1.75
101	15	2023-07-27	23	6	85	08:35:00	101	15	building	drone	25	23.87	transect	11:26:00	11:28:00	00:02:00	2	2	0	0	0	0	0	0	0	2	1	0	2	0	1	0	0	0	0	0	0	0	0	1	0.5
102	15	2023-07-27	23	6	85	08:35:00	101	15	building	drone	25	23.87	point	11:28:00	11:31:00	00:03:00	3	0	1	0	0	0	0	0	0	1	0.333333	1	0	2	0	0	2	0	0	0	0	0	0	2	0.666667
103	15	2023-07-27	23	6	85	08:35:00	101	15	building	drone	15	13.87	transect	11:31:00	11:33:00	00:02:00	2	0	0	2	0	0	0	0	0	2	1	0	2	0	4	0	0	1	0	0	0	0	0	4	2
104	15	2023-07-27	23	6	85	08:35:00	101	15	building	drone	15	13.87	point	11:33:00	11:35:00	00:02:00	2	0	1	2	0	0	0	0	0	3	1.5	1	2	1	2	0	1	1	0	0	0	0	0	3	1.5
105	15	2023-07-27	23	6	85	08:35:00	101	15	building	handheld	0	0	transect	11:06:00	11:14:00	00:08:00	8	16	0	5	0	1	0	0	0	22	2.75	0	21	0	25	2	0	3	0	0	0	0	0	25	3.125
106	16	2023-07-31	13	8	72	08:28:00	101.7	10	deciduous	drone	26	24.87	transect	09:46:00	09:49:00	00:03:00	3	0	0	0	0	0	0	0	0	0	0	0	0	0	0	0	0	0	0	0	0	0	0	0	0
107	16	2023-07-31	13	8	72	08:28:00	101.7	10	deciduous	drone	26	24.87	point	09:49:00	09:51:00	00:02:00	2	0	0	0	0	0	0	0	0	0	0	0	0	0	0	0	0	0	0	0	0	0	0	0	0
108	16	2023-07-31	13	8	72	08:28:00	101.7	10	deciduous	drone	36	34.87	transect	09:51:00	09:53:00	00:02:00	2	0	0	0	0	0	0	0	0	0	0	0	0	0	0	0	0	0	0	0	0	0	0	0	0
109	16	2023-07-31	13	8	72	08:28:00	101.7	10	deciduous	drone	36	34.87	point	09:53:00	09:56:00	00:03:00	3	0	0	0	0	0	0	0	0	0	0	0	0	0	0	0	0	0	0	0	0	0	0	0	0
110	16	2023-07-31	13	8	72	08:28:00	101.7	10	deciduous	drone	56	54.87	transect	09:56:00	09:58:00	00:02:00	2	0	0	0	0	0	0	0	0	0	0	0	0	0	0	0	0	0	0	0	0	0	0	0	0
111	16	2023-07-31	13	8	72	08:28:00	101.7	10	deciduous	drone	56	54.87	point	09:58:00	10:00:00	00:02:00	2	0	0	1	0	0	0	0	0	1	0.5	0	1	0	3	0	0	0	0	0	0	0	0	3	1.5
112	16	2023-07-31	13	8	72	08:28:00	101.7	10	deciduous	handheld	0	0	transect	09:25:00	09:33:00	00:08:00	8	0	0	0	0	0	0	0	0	0	0	0	0	0	0	0	0	0	0	0	0	0	0	0	0
113	17	2023-07-31	13	8	72	08:28:00	101.7	11	deciduous	drone	35	33.87	transect	10:25:00	10:28:00	00:03:00	3	0	0	0	0	0	0	0	0	0	0	0	0	0	0	0	0	0	0	0	0	0	0	0	0
114	17	2023-07-31	13	8	72	08:28:00	101.7	11	deciduous	drone	35	33.87	point	10:28:00	10:30:00	00:02:00	2	0	0	0	0	0	0	0	0	0	0	0	0	0	0	0	0	0	0	0	0	0	0	0	0
115	17	2023-07-31	13	8	72	08:28:00	101.7	11	deciduous	drone	45	43.87	transect	10:30:00	10:33:00	00:03:00	3	0	0	0	0	0	0	0	0	0	0	0	0	0	0	0	0	0	0	0	0	0	0	0	0
116	17	2023-07-31	13	8	72	08:28:00	101.7	11	deciduous	drone	45	43.87	point	10:33:00	10:36:00	00:03:00	3	0	0	0	0	0	0	0	0	0	0	0	0	0	0	0	0	0	0	0	0	0	0	0	0
117	17	2023-07-31	13	8	72	08:28:00	101.7	11	deciduous	drone	65	63.87	transect	10:36:00	10:38:00	00:02:00	2	0	0	0	0	0	0	0	0	0	0	0	0	0	0	0	0	0	0	0	0	0	0	0	0
118	17	2023-07-31	13	8	72	08:28:00	101.7	11	deciduous	drone	65	63.87	point	10:38:00	10:40:00	00:02:00	2	0	0	0	0	0	0	0	0	0	0	0	0	0	0	0	0	0	0	0	0	0	0	0	0
119	17	2023-07-31	13	8	72	08:28:00	101.7	11	deciduous	handheld	0	0	transect	10:14:00	10:21:00	00:07:00	7	0	0	1	0	0	0	0	0	1	0.142857	0	1	0	0	0	0	0	0	0	0	0	0	0	0
120	18	2023-08-01	12	6	93	08:27:00	102.1	3	wetland	drone	60	58.87	transect	10:23:00	10:26:00	00:03:00	3	0	0	0	0	0	0	0	0	0	0	0	0	0	0	0	0	0	0	0	0	0	0	0	0
121	18	2023-08-01	12	6	93	08:27:00	102.1	3	wetland	drone	60	58.87	point	10:26:00	10:29:00	00:03:00	3	0	0	0	0	0	0	0	0	0	0	0	0	0	0	0	0	0	0	0	0	0	0	0	0
122	18	2023-08-01	12	6	93	08:27:00	102.1	3	wetland	drone	40	38.87	transect	10:29:00	10:32:00	00:03:00	3	0	0	0	0	0	0	0	0	0	0	0	0	0	0	0	0	0	0	0	0	0	0	0	0
123	18	2023-08-01	12	6	93	08:27:00	102.1	3	wetland	drone	40	38.87	point	10:32:00	10:35:00	00:03:00	3	0	0	0	0	0	0	0	0	0	0	0	0	0	0	0	0	0	0	0	0	0	0	0	0
124	18	2023-08-01	12	6	93	08:27:00	102.1	3	wetland	drone	30	28.87	transect	10:35:00	10:37:00	00:02:00	2	0	0	0	0	0	0	0	0	0	0	0	0	0	0	0	0	0	0	0	0	0	0	0	0
125	18	2023-08-01	12	6	93	08:27:00	102.1	3	wetland	drone	30	28.87	point	10:37:00	10:39:00	00:02:00	2	0	0	0	0	0	0	0	0	0	0	0	0	0	0	0	0	0	0	0	0	0	0	0	0
126	18	2023-08-01	12	6	93	08:27:00	102.1	3	wetland	handheld	0	0	transect	10:13:00	10:20:00	00:07:00	7	0	0	0	0	0	0	0	0	0	0	0	0	2	0	0	2	0	0	0	0	0	0	2	0.285714
127	19	2023-08-01	12	6	93	08:27:00	102.1	13	building	drone	39	37.87	transect	10:59:00	11:01:00	00:02:00	2	0	0	0	0	0	0	0	0	0	0	0	0	0	0	0	0	0	0	0	0	0	0	0	0
128	19	2023-08-01	12	6	93	08:27:00	102.1	13	building	drone	39	37.87	point	11:01:00	11:05:00	00:04:00	4	0	0	0	0	0	0	0	0	0	0	0	0	0	0	0	0	0	0	0	0	0	0	0	0
129	19	2023-08-01	12	6	93	08:27:00	102.1	13	building	drone	19	17.87	transect	11:05:00	11:07:00	00:02:00	2	0	0	0	0	0	0	0	0	0	0	0	0	0	0	0	0	0	0	0	0	0	0	0	0
130	19	2023-08-01	12	6	93	08:27:00	102.1	13	building	drone	19	17.87	point	11:07:00	11:10:00	00:03:00	3	0	0	0	0	0	0	0	0	0	0	0	0	0	0	0	0	0	0	0	0	0	0	0	0
131	19	2023-08-01	12	6	93	08:27:00	102.1	13	building	drone	9	7.87	transect	11:10:00	11:12:00	00:02:00	2	0	0	0	0	0	0	0	0	0	0	0	0	0	0	0	0	0	0	0	0	0	0	0	0
132	19	2023-08-01	12	6	93	08:27:00	102.1	13	building	drone	9	7.87	point	11:12:00	11:14:00	00:02:00	2	0	0	0	0	0	0	0	0	0	0	0	0	0	0	0	0	0	0	0	0	0	0	0	0
133	19	2023-08-01	12	6	93	08:27:00	102.1	13	building	handheld	0	0	transect	10:48:00	10:55:00	00:07:00	7	0	0	0	0	0	0	0	0	0	0	0	0	0	0	0	0	0	0	0	0	0	0	0	0
134	20	2023-08-02				08:26:00		1	wetland	drone	5	3.87	transect	09:26:00	09:28:00	00:02:00	2	0	0	0	0	0	0	0	0	0	0	0	0	0	0	0	0	0	0	0	0	0	0	0	0
135	20	2023-08-02				08:26:00		1	wetland	drone	5	3.87	point	09:28:00	09:31:00	00:03:00	3	0	0	0	0	0	0	0	0	0	0	0	0	0	0	0	0	0	0	0	0	0	0	0	0
136	20	2023-08-02				08:26:00		1	wetland	drone	15	13.87	transect	09:31:00	09:33:00	00:02:00	2	0	0	1	0	0	0	0	0	1	0.5	0	1	0	1	0	0	0	0	0	0	0	0	1	0.5
137	20	2023-08-02				08:26:00		1	wetland	drone	15	13.87	point	09:33:00	09:35:00	00:02:00	2	0	0	0	0	0	0	0	0	0	0	0	0	0	0	0	0	0	0	0	0	0	0	0	0
138	20	2023-08-02				08:26:00		1	wetland	drone	35	33.87	transect	09:35:00	09:38:00	00:03:00	3	0	0	0	0	0	0	0	0	0	0	0	0	0	0	0	0	0	0	0	0	0	0	0	0
139	20	2023-08-02				08:26:00		1	wetland	drone	35	33.87	point	09:38:00	09:41:00	00:03:00	3	6	0	0	1	0	0	0	0	7	2.33333	0	6	0	12	1	0	0	0	0	0	0	0	12	4
140	20	2023-08-02				08:26:00		1	wetland	handheld	0	0	transect	09:15:00	09:21:00	00:06:00	6	0	0	1	0	0	0	0	0	1	0.166667	0	1	0	1	0	0	1	0	0	0	0	0	1	0.166667
141	21	2023-08-02				08:26:00		8	coniferous	drone	37	35.87	transect	10:03:00	10:05:00	00:02:00	2	0	0	0	0	0	0	0	0	0	0	0	0	0	0	0	0	0	0	0	0	0	0	0	0
142	21	2023-08-02				08:26:00		8	coniferous	drone	37	35.87	point	10:05:00	10:09:00	00:04:00	4	0	0	0	0	0	0	0	0	0	0	0	0	0	0	0	0	0	0	0	0	0	0	0	0
143	21	2023-08-02				08:26:00		8	coniferous	drone	17	15.87	transect	10:09:00	10:11:00	00:02:00	2	0	0	0	0	0	0	0	0	0	0	0	0	0	0	0	0	0	0	0	0	0	0	0	0
144	21	2023-08-02				08:26:00		8	coniferous	drone	17	15.87	point	10:11:00	10:14:00	00:03:00	3	0	0	0	0	0	0	0	0	0	0	0	0	0	0	0	0	0	0	0	0	0	0	0	0
145	21	2023-08-02				08:26:00		8	coniferous	drone	7	5.87	transect	10:14:00	10:16:00	00:02:00	2	0	0	0	0	0	0	0	0	0	0	0	0	0	0	0	0	0	0	0	0	0	0	0	0
146	21	2023-08-02				08:26:00		8	coniferous	drone	7	5.87	point	10:16:00	10:18:00	00:02:00	2	1	0	0	0	0	0	0	0	1	0.5	0	1	0	3	0	0	0	0	0	0	0	0	3	1.5
147	21	2023-08-02				08:26:00		8	coniferous	handheld	0	0	transect	09:50:00	09:59:00	00:09:00	9	0	0	0	0	0	0	0	0	0	0	0	0	0	0	0	0	0	0	0	0	0	0	0	0
148	22	2023-08-02				08:26:00		14	building	drone	19	17.87	transect	10:51:00	10:53:00	00:02:00	2	0	2	0	0	0	0	0	0	2	1	2	0	2	0	0	2	0	0	0	0	0	0	2	1
149	22	2023-08-02				08:26:00		14	building	drone	19	17.87	point	10:53:00	10:56:00	00:03:00	3	0	0	0	0	0	0	0	1	1	0.333333	0	0	0	0	0	0	0	0	0	0	0	0	0	0
150	22	2023-08-02				08:26:00		14	building	drone	9	7.87	transect	10:56:00	10:58:00	00:02:00	2	0	0	0	0	0	0	0	0	0	0	0	0	0	0	0	0	0	0	0	0	0	0	0	0
151	22	2023-08-02				08:26:00		14	building	drone	9	7.87	point	10:58:00	11:00:00	00:02:00	2	0	0	0	0	0	0	0	0	0	0	0	0	0	0	0	0	0	0	0	0	0	0	0	0
152	22	2023-08-02				08:26:00		14	building	drone	39	37.87	transect	11:00:00	11:03:00	00:03:00	3	0	0	0	0	0	0	0	0	0	0	0	0	0	0	0	0	0	0	0	0	0	0	0	0
153	22	2023-08-02				08:26:00		14	building	drone	39	37.87	point	11:03:00	11:05:00	00:02:00	2	1	0	1	0	0	0	0	0	2	1	0	2	0	5	0	0	0	0	0	0	0	0	5	2.5
154	22	2023-08-02				08:26:00		14	building	handheld	0	0	transect	10:38:00	10:45:00	00:07:00	7	0	0	0	0	0	0	0	0	0	0	0	0	1	0	0	1	0	0	0	0	0	0	1	0.142857
155	23	2023-08-04				08:23:00		3	wetland	drone	30	28.87	transect	10:31:00	10:34:00	00:03:00	3	0	0	0	0	0	0	0	0	0	0	0	0	0	0	0	0	0	0	0	0	0	0	0	0
156	23	2023-08-04				08:23:00		3	wetland	drone	30	28.87	point	10:34:00	10:36:00	00:02:00	2	0	0	0	0	0	0	0	0	0	0	0	0	0	0	0	0	0	0	0	0	0	0	0	0
157	23	2023-08-04				08:23:00		3	wetland	drone	60	58.87	transect	10:36:00	10:38:00	00:02:00	2	0	0	0	0	0	0	0	0	0	0	0	0	0	0	0	0	0	0	0	0	0	0	0	0
158	23	2023-08-04				08:23:00		3	wetland	drone	60	58.87	point	10:38:00	10:42:00	00:04:00	4	0	0	0	0	0	0	0	0	0	0	0	0	0	0	0	0	0	0	0	0	0	0	0	0
159	23	2023-08-04				08:23:00		3	wetland	drone	40	38.87	transect	10:42:00	10:44:00	00:02:00	2	0	0	0	0	0	0	0	0	0	0	0	0	0	0	0	0	0	0	0	0	0	0	0	0
160	23	2023-08-04				08:23:00		3	wetland	drone	40	38.87	point	10:44:00	10:46:00	00:02:00	2	0	0	0	0	0	0	0	0	0	0	0	0	0	0	0	0	0	0	0	0	0	0	0	0
161	23	2023-08-04				08:23:00		3	wetland	handheld	0	0	transect	10:18:00	10:26:00	00:08:00	8	0	0	0	0	0	0	0	0	0	0	0	0	0	0	0	0	0	0	0	0	0	0	0	0
162	24	2023-08-04				08:23:00		10	deciduous	drone	36	34.87	transect	11:27:00	11:29:00	00:02:00	2	3	0	2	0	0	0	0	0	5	2.5	0	5	0	14	0	0	1	0	0	0	0	0	14	7
163	24	2023-08-04				08:23:00		10	deciduous	drone	36	34.87	point	11:29:00	11:31:00	00:02:00	2	6	0	0	0	0	0	0	0	6	3	0	6	0	14	0	0	0	0	0	0	0	0	14	7
164	24	2023-08-04				08:23:00		10	deciduous	drone	26	24.87	transect	11:31:00	11:34:00	00:03:00	3	5	0	6	0	0	0	0	0	11	3.66667	0	11	0	29	1	0	2	0	0	0	0	0	29	9.66667
165	24	2023-08-04				08:23:00		10	deciduous	drone	26	24.87	point	11:34:00	11:37:00	00:03:00	3	4	0	8	0	0	0	0	0	12	4	0	12	0	20	0	0	1	0	0	0	0	0	20	6.66667
166	24	2023-08-04				08:23:00		10	deciduous	drone	56	54.87	transect	11:37:00	11:39:00	00:02:00	2	2	0	2	0	0	0	0	0	4	2	0	4	0	23	0	0	0	0	0	0	0	0	23	11.5
167	24	2023-08-04				08:23:00		10	deciduous	drone	56	54.87	point	11:39:00	11:41:00	00:02:00	2	7	0	4	0	0	0	0	0	11	5.5	0	11	0	28	0	0	0	0	0	0	0	0	28	14
168	24	2023-08-04				08:23:00		10	deciduous	handheld	0	0	transect	11:07:00	11:15:00	00:08:00	8	15	0	4	0	0	0	0	0	19	2.375	0	19	0	4	0	0	0	0	0	0	0	0	4	0.5
169	25	2023-08-05	18	5	76	08:22:00	101.5	7	coniferous	drone	40	38.87	transect	10:03:00	10:05:00	00:02:00	2	0	0	0	0	0	0	0	0	0	0	0	0	0	0	0	0	0	0	0	0	0	0	0	0
170	25	2023-08-05	18	5	76	08:22:00	101.5	7	coniferous	drone	40	38.87	point	10:05:00	10:08:00	00:03:00	3	0	0	0	0	0	0	0	0	0	0	0	0	0	0	0	0	0	0	0	0	0	0	0	0
171	25	2023-08-05	18	5	76	08:22:00	101.5	7	coniferous	drone	30	28.87	transect	10:08:00	10:10:00	00:02:00	2	0	0	0	0	0	0	0	0	0	0	0	0	0	0	0	0	0	0	0	0	0	0	0	0
172	25	2023-08-05	18	5	76	08:22:00	101.5	7	coniferous	drone	30	28.87	point	10:10:00	10:12:00	00:02:00	2	0	0	0	0	0	0	0	0	0	0	0	0	0	0	0	0	0	0	0	0	0	0	0	0
173	25	2023-08-05	18	5	76	08:22:00	101.5	7	coniferous	drone	60	58.87	transect	10:12:00	10:15:00	00:03:00	3	1	0	0	0	0	0	0	0	1	0.333333	0	1	0	0	0	0	0	0	0	0	0	0	0	0
174	25	2023-08-05	18	5	76	08:22:00	101.5	7	coniferous	drone	60	58.87	point	10:15:00	10:17:00	00:02:00	2	0	0	0	0	0	0	0	0	0	0	0	0	0	0	0	0	0	0	0	0	0	0	0	0
175	25	2023-08-05	18	5	76	08:22:00	101.5	7	coniferous	handheld	0	0	transect	09:50:00	09:57:00	00:07:00	7	1	3	0	0	0	0	0	0	4	0.571429	3	1	6	2	0	6	0	0	0	0	0	0	8	1.14286
176	26	2023-08-05	18	5	76	08:22:00	101.5	9	coniferous	drone	14	12.87	transect	10:42:00	10:44:00	00:02:00	2	0	0	0	0	0	0	0	0	0	0	0	0	0	2	0	0	0	0	0	0	0	0	2	1
177	26	2023-08-05	18	5	76	08:22:00	101.5	9	coniferous	drone	14	12.87	point	10:44:00	10:46:00	00:02:00	2	0	0	0	0	0	0	0	0	0	0	0	0	0	0	0	0	0	0	0	0	0	0	0	0
178	26	2023-08-05	18	5	76	08:22:00	101.5	9	coniferous	drone	24	22.87	transect	10:46:00	10:49:00	00:03:00	3	0	1	0	0	0	0	0	0	1	0.333333	1	0	0	0	0	0	0	0	0	0	0	0	0	0
179	26	2023-08-05	18	5	76	08:22:00	101.5	9	coniferous	drone	24	22.87	point	10:49:00	10:51:00	00:02:00	2	0	0	0	0	0	0	0	0	0	0	0	0	0	0	0	0	0	0	0	0	0	0	0	0
180	26	2023-08-05	18	5	76	08:22:00	101.5	9	coniferous	drone	44	42.87	transect	10:51:00	10:54:00	00:03:00	3	0	0	0	0	0	0	0	0	0	0	0	0	0	0	0	0	0	0	0	0	0	0	0	0
181	26	2023-08-05	18	5	76	08:22:00	101.5	9	coniferous	drone	44	42.87	point	10:54:00	10:56:00	00:02:00	2	0	0	0	0	0	0	0	0	0	0	0	0	0	0	0	0	0	0	0	0	0	0	0	0
182	26	2023-08-05	18	5	76	08:22:00	101.5	9	coniferous	handheld	0	0	transect	10:31:00	10:38:00	00:07:00	7	0	0	0	1	0	0	0	0	1	0.142857	0	0	0	0	0	0	0	0	0	0	0	0	0	0
183	27	2023-08-08	17	12	92	08:19:00	100.2	11	deciduous	drone	35	33.87	transect	10:04:00	10:06:00	00:02:00	2	0	0	0	0	0	0	0	0	0	0	0	0	0	0	0	0	0	0	0	0	0	0	0	0
184	27	2023-08-08	17	12	92	08:19:00	100.2	11	deciduous	drone	35	33.87	point	10:06:00	10:08:00	00:02:00	2	0	0	0	0	0	0	0	0	0	0	0	0	0	0	0	0	0	0	0	0	0	0	0	0
185	27	2023-08-08	17	12	92	08:19:00	100.2	11	deciduous	drone	45	43.87	transect	10:08:00	10:11:00	00:03:00	3	0	0	0	0	0	0	0	0	0	0	0	0	0	0	0	0	0	0	0	0	0	0	0	0
186	27	2023-08-08	17	12	92	08:19:00	100.2	11	deciduous	drone	45	43.87	point	10:11:00	10:13:00	00:02:00	2	0	0	0	0	0	0	0	0	0	0	0	0	0	0	0	0	0	0	0	0	0	0	0	0
187	27	2023-08-08	17	12	92	08:19:00	100.2	11	deciduous	drone	65	63.87	transect	10:13:00	10:16:00	00:03:00	3	0	0	0	0	0	0	0	0	0	0	0	0	0	1	0	0	0	0	0	0	0	0	1	0.333333
188	27	2023-08-08	17	12	92	08:19:00	100.2	11	deciduous	drone	65	63.87	point	10:16:00	10:18:00	00:02:00	2	0	0	1	0	0	0	0	0	1	0.5	0	1	0	0	0	0	0	0	0	0	0	0	0	0
189	27	2023-08-08	17	12	92	08:19:00	100.2	11	deciduous	handheld	0	0	transect	09:52:00	09:58:00	00:06:00	6	0	0	1	0	0	0	0	0	1	0.166667	0	1	0	1	0	0	0	0	0	0	0	0	1	0.166667
190	28	2023-08-08	17	12	92	08:19:00	100.2	2	wetland	drone	15	13.87	transect	10:41:00	10:43:00	00:02:00	2	0	2	0	0	0	0	0	0	2	1	2	0	5	0	0	5	0	0	0	0	0	0	5	2.5
191	28	2023-08-08	17	12	92	08:19:00	100.2	2	wetland	drone	15	13.87	point	10:43:00	10:46:00	00:03:00	3	0	2	0	0	0	0	0	0	2	0.666667	2	0	2	0	0	2	0	0	0	0	0	0	2	0.666667
192	28	2023-08-08	17	12	92	08:19:00	100.2	2	wetland	drone	5	3.87	transect	10:46:00	10:48:00	00:02:00	2	0	0	0	0	0	0	0	0	0	0	0	0	0	0	0	0	0	0	0	0	0	0	0	0
193	28	2023-08-08	17	12	92	08:19:00	100.2	2	wetland	drone	5	3.87	point	10:48:00	10:51:00	00:03:00	3	0	3	0	0	0	0	0	0	3	1	3	0	4	0	0	4	0	0	0	0	0	0	4	1.33333
194	28	2023-08-08	17	12	92	08:19:00	100.2	2	wetland	drone	35	33.87	transect	10:51:00	10:53:00	00:02:00	2	0	0	0	1	0	0	0	0	1	0.5	0	0	0	0	0	0	0	0	0	0	0	0	0	0
195	28	2023-08-08	17	12	92	08:19:00	100.2	2	wetland	drone	35	33.87	point	10:53:00	10:55:00	00:02:00	2	0	0	0	0	0	0	0	0	0	0	0	0	0	0	0	0	0	0	0	0	0	0	0	0
196	28	2023-08-08	17	12	92	08:19:00	100.2	2	wetland	handheld	0	0	transect	10:30:00	10:37:00	00:07:00	7	0	0	0	0	0	0	0	0	0	0	0	0	0	0	0	0	0	0	0	0	0	0	0	0
197	29	2023-08-08	17	12	92	08:19:00	100.2	12	deciduous	drone	30	28.87	transect	11:18:00	11:21:00	00:03:00	3	2	0	0	0	0	0	0	0	2	0.666667	0	2	0	2	0	0	0	0	0	0	0	0	2	0.666667
198	29	2023-08-08	17	12	92	08:19:00	100.2	12	deciduous	drone	30	28.87	point	11:21:00	11:23:00	00:02:00	2	0	0	0	0	0	0	0	0	0	0	0	0	0	0	0	0	0	0	0	0	0	0	0	0
199	29	2023-08-08	17	12	92	08:19:00	100.2	12	deciduous	drone	60	58.87	transect	11:23:00	11:25:00	00:02:00	2	0	0	0	0	0	0	0	0	0	0	0	0	0	0	0	0	0	0	0	0	0	0	0	0
200	29	2023-08-08	17	12	92	08:19:00	100.2	12	deciduous	drone	60	58.87	point	11:25:00	11:29:00	00:04:00	4	2	0	0	0	0	0	0	0	2	0.5	0	2	0	0	0	0	0	0	0	0	0	0	0	0
201	29	2023-08-08	17	12	92	08:19:00	100.2	12	deciduous	drone	40	38.87	transect	11:29:00	11:31:00	00:02:00	2	0	0	0	0	0	0	0	0	0	0	0	0	0	0	0	0	0	0	0	0	0	0	0	0
202	29	2023-08-08	17	12	92	08:19:00	100.2	12	deciduous	drone	40	38.87	point	11:31:00	11:33:00	00:02:00	2	0	0	0	0	0	0	0	0	0	0	0	0	0	0	0	0	0	0	0	0	0	0	0	0
203	29	2023-08-08	17	12	92	08:19:00	100.2	12	deciduous	handheld	0	0	transect	11:05:00	11:14:00	00:09:00	9	0	0	0	0	0	0	0	0	0	0	0	0	0	0	0	0	0	0	0	0	0	0	0	0
204	30	2023-08-10						14	building	drone	19	17.87	transect	09:47:00	09:50:00	00:03:00	3	1	0	0	0	0	0	0	0	1	0.333333	0	1	0	1	0	0	0	0	0	0	0	0	1	0.333333
205	30	2023-08-10						14	building	drone	19	17.87	point	09:50:00	09:52:00	00:02:00	2	0	0	1	0	0	0	0	0	1	0.5	0	1	0	1	0	0	0	0	0	0	0	0	1	0.5
206	30	2023-08-10						14	building	drone	39	37.87	transect	09:52:00	09:54:00	00:02:00	2	0	0	0	0	0	0	0	0	0	0	0	0	0	0	0	0	0	0	0	0	0	0	0	0
207	30	2023-08-10						14	building	drone	39	37.87	point	09:54:00	10:00:00	00:06:00	6	1	0	0	0	0	0	0	0	1	0.166667	0	1	0	1	0	0	0	0	0	0	0	0	1	0.166667
208	30	2023-08-10						14	building	drone	9	7.87	transect	10:00:00	10:03:00	00:03:00	3	0	0	0	0	0	0	0	0	0	0	0	0	0	0	0	0	0	0	0	0	0	0	0	0
209	30	2023-08-10						14	building	drone	9	7.87	point	10:03:00	10:05:00	00:02:00	2	0	0	0	0	0	0	0	0	0	0	0	0	0	0	0	0	0	0	0	0	0	0	0	0
210	30	2023-08-10						14	building	handheld	0	0	transect	09:33:00	09:40:00	00:07:00	7	2	1	0	0	0	0	0	0	3	0.428571	1	2	2	1	0	2	0	0	0	0	0	0	3	0.428571
211	31	2023-08-13						8	coniferous	drone	17	15.87	transect	09:14:00	09:16:00	00:02:00	2	0	0	0	0	0	0	0	0	0	0	0	0	0	0	0	0	0	0	0	0	0	0	0	0
212	31	2023-08-13						8	coniferous	drone	17	15.87	point	09:16:00	09:18:00	00:02:00	2	0	0	1	0	0	0	0	0	1	0.5	0	1	0	1	0	0	0	0	0	0	0	0	1	0.5
213	31	2023-08-13						8	coniferous	drone	37	35.87	transect	09:18:00	09:21:00	00:03:00	3	0	0	0	0	0	0	0	0	0	0	0	0	0	0	0	0	0	0	0	0	0	0	0	0
214	31	2023-08-13						8	coniferous	drone	37	35.87	point	09:21:00	09:23:00	00:02:00	2	0	0	0	0	0	0	0	0	0	0	0	0	0	0	0	0	0	0	0	0	0	0	0	0
215	31	2023-08-13						8	coniferous	drone	7	5.87	transect	09:23:00	09:26:00	00:03:00	3	0	0	0	0	0	0	0	0	0	0	0	0	0	0	0	0	0	0	0	0	0	0	0	0
216	31	2023-08-13						8	coniferous	drone	7	5.87	point	09:26:00	09:28:00	00:02:00	2	0	0	1	0	0	0	0	0	1	0.5	0	1	0	1	0	0	1	0	0	0	0	0	1	0.5
217	31	2023-08-13						8	coniferous	handheld	0	0	transect	09:02:00	09:11:00	00:09:00	9	0	0	0	0	0	0	0	0	0	0	0	0	0	0	0	0	0	0	0	0	0	0	0	0
218	32	2023-08-13						9	coniferous	drone	24	22.87	transect	09:55:00	09:58:00	00:03:00	3	0	0	0	1	0	0	0	0	1	0.333333	0	0	0	0	0	0	0	0	0	0	0	0	0	0
219	32	2023-08-13						9	coniferous	drone	24	22.87	point	09:58:00	10:00:00	00:02:00	2	0	0	0	0	0	0	0	0	0	0	0	0	0	0	0	0	0	0	0	0	0	0	0	0
220	32	2023-08-13						9	coniferous	drone	14	12.87	transect	10:00:00	10:02:00	00:02:00	2	0	0	0	0	0	0	0	0	0	0	0	0	0	0	0	0	0	0	0	0	0	0	0	0
221	32	2023-08-13						9	coniferous	drone	14	12.87	point	10:02:00	10:05:00	00:03:00	3	0	0	0	0	0	0	0	0	0	0	0	0	0	0	0	0	0	0	0	0	0	0	0	0
222	32	2023-08-13						9	coniferous	drone	44	42.87	transect	10:05:00	10:08:00	00:03:00	3	0	0	0	0	0	0	0	0	0	0	0	0	0	0	0	0	0	0	0	0	0	0	0	0
223	32	2023-08-13						9	coniferous	drone	44	42.87	point	10:08:00	10:10:00	00:02:00	2	0	0	0	0	0	0	0	0	0	0	0	0	0	0	0	0	0	0	0	0	0	0	0	0
224	32	2023-08-13						9	coniferous	handheld	0	0	transect	09:42:00	09:50:00	00:08:00	8	0	0	0	0	0	0	0	0	0	0	0	0	0	0	0	0	0	0	0	0	0	0	0	0
225	33	2023-08-13						1	wetland	drone	35	33.87	transect	10:34:00	10:37:00	00:03:00	3	0	0	0	0	0	0	0	0	0	0	0	0	0	0	0	0	0	0	0	0	0	0	0	0
226	33	2023-08-13						1	wetland	drone	35	33.87	point	10:37:00	10:39:00	00:02:00	2	0	0	0	0	0	0	0	0	0	0	0	0	0	0	0	0	0	0	0	0	0	0	0	0
227	33	2023-08-13						1	wetland	drone	5	3.87	transect	10:39:00	10:42:00	00:03:00	3	0	0	0	0	0	0	0	0	0	0	0	0	0	0	0	0	0	0	0	0	0	0	0	0
228	33	2023-08-13						1	wetland	drone	5	3.87	point	10:42:00	10:44:00	00:02:00	2	0	0	0	0	0	0	0	0	0	0	0	0	0	0	0	0	0	0	0	0	0	0	0	0
229	33	2023-08-13						1	wetland	drone	15	13.87	transect	10:44:00	10:46:00	00:02:00	2	0	0	0	0	1	0	0	0	1	0.5	0	0	0	0	0	0	0	0	0	0	0	0	0	0
230	33	2023-08-13						1	wetland	drone	15	13.87	point	10:46:00	10:49:00	00:03:00	3	0	0	0	0	0	0	0	0	0	0	0	0	0	0	0	0	0	0	0	0	0	0	0	0
231	33	2023-08-13						1	wetland	handheld	0	0	transect	10:23:00	10:30:00	00:07:00	7	1	0	0	0	1	0	0	0	2	0.285714	0	1	0	0	0	0	0	0	0	0	0	0	0	0
232	34	2023-08-14						13	building	drone	9	7.87	transect	09:05:00	09:07:00	00:02:00	2	0	0	0	0	0	0	0	0	0	0	0	0	0	0	0	0	0	0	0	0	0	0	0	0
233	34	2023-08-14						13	building	drone	9	7.87	point	09:07:00	09:10:00	00:03:00	3	0	0	0	0	0	0	0	0	0	0	0	0	0	0	0	0	0	0	0	0	0	0	0	0
234	34	2023-08-14						13	building	drone	39	37.87	transect	09:10:00	09:12:00	00:02:00	2	0	0	0	0	0	0	0	0	0	0	0	0	0	0	0	0	0	0	0	0	0	0	0	0
235	34	2023-08-14						13	building	drone	39	37.87	point	09:12:00	09:15:00	00:03:00	3	0	1	0	0	0	0	0	0	1	0.333333	1	0	1	0	0	1	0	0	0	0	0	0	1	0.333333
236	34	2023-08-14						13	building	drone	19	17.87	transect	09:15:00	09:17:00	00:02:00	2	0	0	2	0	0	0	0	0	2	1	0	2	0	0	0	0	0	0	0	0	0	0	0	0
237	34	2023-08-14						13	building	drone	19	17.87	point	09:17:00	09:19:00	00:02:00	2	0	0	0	0	0	0	0	0	0	0	0	0	0	3	0	0	1	0	0	0	0	0	3	1.5
238	34	2023-08-14						13	building	handheld	0	0	transect	08:55:00	09:02:00	00:07:00	7	0	0	0	0	0	0	0	0	0	0	0	0	0	0	0	0	0	0	0	0	0	0	0	0
239	35	2023-08-16						2	wetland	drone	15	13.87	transect	09:19:00	09:21:00	00:02:00	2	0	0	0	0	0	0	0	0	0	0	0	0	0	0	0	0	0	0	0	0	0	0	0	0
240	35	2023-08-16						2	wetland	drone	15	13.87	point	09:21:00	09:24:00	00:03:00	3	0	0	0	0	0	0	0	0	0	0	0	0	0	0	0	0	0	0	0	0	0	0	0	0
241	35	2023-08-16						2	wetland	drone	35	33.87	transect	09:24:00	09:26:00	00:02:00	2	0	0	0	0	0	0	0	0	0	0	0	0	0	0	0	0	0	0	0	0	0	0	0	0
242	35	2023-08-16						2	wetland	drone	35	33.87	point	09:26:00	09:30:00	00:04:00	4	0	0	0	0	0	0	0	0	0	0	0	0	0	0	0	0	0	0	0	0	0	0	0	0
243	35	2023-08-16						2	wetland	drone	5	3.87	transect	09:30:00	09:33:00	00:03:00	3	0	0	0	0	0	0	0	0	0	0	0	0	0	0	0	0	0	0	0	0	0	0	0	0
244	35	2023-08-16						2	wetland	drone	5	3.87	point	09:33:00	09:35:00	00:02:00	2	0	0	0	0	0	0	0	0	0	0	0	0	0	0	0	0	0	0	0	0	0	0	0	0
245	35	2023-08-16						2	wetland	handheld	0	0	transect	09:09:00	09:15:00	00:06:00	6	0	0	0	0	0	0	0	0	0	0	0	0	0	0	0	0	0	0	0	0	0	0	0	0
246	36	2023-08-16						11	deciduous	drone	45	43.87	transect	09:54:00	09:57:00	00:03:00	3	0	0	0	0	0	0	0	0	0	0	0	0	0	0	0	0	0	0	0	0	0	0	0	0
247	36	2023-08-16						11	deciduous	drone	45	43.87	point	09:57:00	09:59:00	00:02:00	2	0	0	0	0	0	0	0	0	0	0	0	0	0	0	0	0	0	0	0	0	0	0	0	0
248	36	2023-08-16						11	deciduous	drone	65	63.87	transect	09:59:00	10:02:00	00:03:00	3	0	0	0	0	0	0	0	0	0	0	0	0	0	0	0	0	0	0	0	0	0	0	0	0
249	36	2023-08-16						11	deciduous	drone	65	63.87	point	10:02:00	10:06:00	00:04:00	4	1	0	0	0	0	0	0	0	1	0.25	0	1	0	0	0	0	0	0	0	0	0	0	0	0
250	36	2023-08-16						11	deciduous	drone	35	33.87	transect	10:06:00	10:08:00	00:02:00	2	0	0	0	0	0	0	0	0	0	0	0	0	0	0	0	0	0	0	0	0	0	0	0	0
251	36	2023-08-16						11	deciduous	drone	35	33.87	point	10:08:00	10:10:00	00:02:00	2	0	0	0	0	0	0	0	0	0	0	0	0	0	0	0	0	0	0	0	0	0	0	0	0
252	36	2023-08-16						11	deciduous	handheld	0	0	transect	09:44:00	09:50:00	00:06:00	6	0	1	0	0	0	0	0	0	1	0.166667	1	0	1	0	0	1	0	0	0	0	0	0	1	0.166667
253	37	2023-08-16						15	building	drone	15	13.87	transect	10:37:00	10:39:00	00:02:00	2	0	0	0	0	0	0	0	0	0	0	0	0	0	0	0	0	0	0	0	0	0	0	0	0
254	37	2023-08-16						15	building	drone	15	13.87	point	10:39:00	10:42:00	00:03:00	3	1	0	0	0	1	0	0	0	2	0.666667	0	1	0	0	0	0	0	0	0	0	0	0	0	0
255	37	2023-08-16						15	building	drone	45	43.87	transect	10:42:00	10:44:00	00:02:00	2	0	0	0	0	0	0	0	0	0	0	0	0	0	0	0	0	0	0	0	0	0	0	0	0
256	37	2023-08-16						15	building	drone	45	43.87	point	10:44:00	10:47:00	00:03:00	3	0	0	0	0	0	0	0	0	0	0	0	0	0	0	0	0	0	0	0	0	0	0	0	0
257	37	2023-08-16						15	building	drone	25	23.87	transect	10:47:00	10:50:00	00:03:00	3	0	0	0	0	0	0	0	0	0	0	0	0	0	0	0	0	0	0	0	0	0	0	0	0
258	37	2023-08-16						15	building	drone	25	23.87	point	10:50:00	10:52:00	00:02:00	2	0	0	0	0	0	0	0	0	0	0	0	0	0	0	0	0	0	0	0	0	0	0	0	0
259	37	2023-08-16						15	building	handheld	0	0	transect	10:27:00	10:34:00	00:07:00	7	2	0	3	0	0	0	0	0	5	0.714286	0	5	0	4	0	0	0	0	0	0	0	0	4	0.571429
260	38	2023-08-16						14	building	drone	39	37.87	transect	11:10:00	11:14:00	00:04:00	4	0	0	0	0	0	0	0	0	0	0	0	0	0	1	0	0	0	0	0	0	0	0	1	0.25
261	38	2023-08-16						14	building	drone	39	37.87	point	11:14:00	11:17:00	00:03:00	3	0	0	2	0	0	0	0	0	2	0.666667	0	2	0	5	0	0	0	0	0	0	0	0	5	1.66667
262	38	2023-08-16						14	building	drone	19	17.87	transect	11:17:00	11:19:00	00:02:00	2	0	0	0	0	0	0	0	0	0	0	0	0	0	0	0	0	0	0	0	0	0	0	0	0
263	38	2023-08-16						14	building	drone	19	17.87	point	11:19:00	11:22:00	00:03:00	3	2	0	0	0	1	0	0	0	3	1	0	2	0	2	0	0	0	0	0	0	0	0	2	0.666667
264	38	2023-08-16						14	building	drone	9	7.87	transect	11:22:00	11:24:00	00:02:00	2	0	0	0	0	0	0	0	0	0	0	0	0	0	0	0	0	0	0	0	0	0	0	0	0
265	38	2023-08-16						14	building	drone	9	7.87	point	11:24:00	11:26:00	00:02:00	2	1	0	1	1	0	0	0	0	3	1.5	0	2	0	2	0	0	0	0	0	0	0	0	2	1
266	38	2023-08-16						14	building	handheld	0	0	transect	11:01:00	11:08:00	00:07:00	7	0	0	0	0	1	0	0	0	1	0.142857	0	0	0	0	0	0	0	0	0	0	0	0	0	0
267	39	2023-08-18						10	deciduous	drone	56	54.87	transect	09:04:00	09:06:00	00:02:00	2	8	0	0	0	0	0	0	0	8	4	0	8	0	12	0	0	0	0	0	0	0	0	12	6
268	39	2023-08-18						10	deciduous	drone	56	54.87	point	09:06:00	09:10:00	00:04:00	4	13	0	2	0	0	0	0	0	15	3.75	0	15	0	38	2	0	0	0	0	0	0	0	38	9.5
269	39	2023-08-18						10	deciduous	drone	26	24.87	transect	09:10:00	09:12:00	00:02:00	2	3	0	2	0	0	0	0	0	5	2.5	0	5	1	9	0	1	0	0	0	0	0	0	10	5
270	39	2023-08-18						10	deciduous	drone	26	24.87	point	09:12:00	09:14:00	00:02:00	2	5	0	5	0	0	0	0	0	10	5	0	10	0	20	0	0	3	0	0	0	0	0	20	10
271	39	2023-08-18						10	deciduous	handheld	0	0	transect	08:48:00	08:55:00	00:07:00	7	8	0	8	0	0	0	0	0	16	2.28571	0	16	1	13	0	1	0	0	0	0	0	0	14	2
272	40	2023-08-18						3	wetland	drone	30	28.87	transect	09:38:00	09:41:00	00:03:00	3	0	0	0	0	0	0	0	0	0	0	0	0	0	0	0	0	0	0	0	0	0	0	0	0
273	40	2023-08-18						3	wetland	drone	30	28.87	point	09:41:00	09:43:00	00:02:00	2	0	0	0	0	0	0	0	0	0	0	0	0	0	0	0	0	0	0	0	0	0	0	0	0
274	40	2023-08-18						3	wetland	drone	40	38.87	transect	09:43:00	09:45:00	00:02:00	2	0	0	0	0	0	0	0	0	0	0	0	0	0	0	0	0	0	0	0	0	0	0	0	0
275	40	2023-08-18						3	wetland	drone	40	38.87	point	09:45:00	09:48:00	00:03:00	3	0	0	0	0	0	0	0	0	0	0	0	0	0	0	0	0	0	0	0	0	0	0	0	0
276	40	2023-08-18						3	wetland	drone	60	58.87	transect	09:48:00	09:50:00	00:02:00	2	0	0	0	0	0	0	0	0	0	0	0	0	0	0	0	0	0	0	0	0	0	0	0	0
277	40	2023-08-18						3	wetland	drone	60	58.87	point	09:50:00	09:52:00	00:02:00	2	0	0	0	0	0	0	0	0	0	0	0	0	0	0	0	0	0	0	0	0	0	0	0	0
278	40	2023-08-18						3	wetland	handheld	0	0	transect	09:28:00	09:35:00	00:07:00	7	0	0	0	0	0	0	0	0	0	0	0	0	0	0	0	0	0	0	0	0	0	0	0	0
279	41	2023-08-19						7	coniferous	drone	30	28.87	transect	09:01:00	09:04:00	00:03:00	3	0	0	0	0	0	0	0	0	0	0	0	0	0	0	0	0	0	0	0	0	0	0	0	0
280	41	2023-08-19						7	coniferous	drone	30	28.87	point	09:04:00	09:06:00	00:02:00	2	0	0	0	0	0	0	0	0	0	0	0	0	0	0	0	0	0	0	0	0	0	0	0	0
281	41	2023-08-19						7	coniferous	drone	40	38.87	transect	09:06:00	09:08:00	00:02:00	2	0	0	0	0	0	0	0	0	0	0	0	0	0	0	0	0	0	0	0	0	0	0	0	0
282	41	2023-08-19						7	coniferous	drone	40	38.87	point	09:08:00	09:11:00	00:03:00	3	0	0	0	0	0	0	0	0	0	0	0	0	0	0	0	0	0	0	0	0	0	0	0	0
283	41	2023-08-19						7	coniferous	drone	60	58.87	transect	09:11:00	09:13:00	00:02:00	2	0	0	0	0	0	0	0	0	0	0	0	0	0	1	0	0	0	0	0	0	0	0	1	0.5
284	41	2023-08-19						7	coniferous	drone	60	58.87	point	09:13:00	09:15:00	00:02:00	2	0	0	0	0	0	0	0	0	0	0	0	0	0	0	0	0	0	0	0	0	0	0	0	0
285	41	2023-08-19						7	coniferous	handheld	0	0	transect	08:50:00	08:57:00	00:07:00	7	0	1	0	0	0	0	0	0	1	0.142857	1	0	0	0	0	0	0	0	0	0	0	0	0	0
286	42	2023-08-19						1	wetland	drone	15	13.87	transect	09:33:00	09:36:00	00:03:00	3	0	0	0	0	0	0	0	0	0	0	0	0	0	0	0	0	0	0	0	0	0	0	0	0
287	42	2023-08-19						1	wetland	drone	15	13.87	point	09:36:00	09:38:00	00:02:00	2	0	0	1	0	0	0	0	0	1	0.5	0	1	0	1	0	0	1	0	0	0	0	0	1	0.5
288	42	2023-08-19						1	wetland	drone	35	33.87	transect	09:38:00	09:40:00	00:02:00	2	0	0	0	0	0	0	0	0	0	0	0	0	0	0	0	0	0	0	0	0	0	0	0	0
289	42	2023-08-19						1	wetland	drone	35	33.87	point	09:40:00	09:44:00	00:04:00	4	0	0	0	0	0	0	0	0	0	0	0	0	0	0	0	0	0	0	0	0	0	0	0	0
290	42	2023-08-19						1	wetland	drone	5	3.87	transect	09:44:00	09:46:00	00:02:00	2	0	0	0	0	0	0	0	0	0	0	0	0	0	0	0	0	0	0	0	0	0	0	0	0
291	42	2023-08-19						1	wetland	drone	5	3.87	point	09:46:00	09:48:00	00:02:00	2	0	0	0	0	0	0	0	0	0	0	0	0	0	0	0	0	0	0	0	0	0	0	0	0
292	42	2023-08-19						1	wetland	handheld	0	0	transect	09:23:00	09:30:00	00:07:00	7	0	1	0	0	0	0	0	0	1	0.142857	1	0	1	0	0	1	0	0	0	0	0	0	1	0.142857
293	43	2023-08-19						8	coniferous	drone	7	5.87	transect	10:57:00	11:00:00	00:03:00	3	0	0	0	0	0	0	0	0	0	0	0	0	0	0	0	0	0	0	0	0	0	0	0	0
294	43	2023-08-19						8	coniferous	drone	7	5.87	point	11:00:00	11:02:00	00:02:00	2	0	0	0	0	0	0	0	0	0	0	0	0	0	0	0	0	0	0	0	0	0	0	0	0
295	43	2023-08-19						8	coniferous	drone	17	15.87	transect	11:02:00	11:05:00	00:03:00	3	0	0	0	0	0	0	0	0	0	0	0	0	0	0	0	0	0	0	0	0	0	0	0	0
296	43	2023-08-19						8	coniferous	drone	17	15.87	point	11:05:00	11:07:00	00:02:00	2	0	0	0	0	0	0	0	0	0	0	0	0	0	0	0	0	0	0	0	0	0	0	0	0
297	43	2023-08-19						8	coniferous	drone	37	35.87	transect	11:07:00	11:10:00	00:03:00	3	0	0	0	0	0	0	0	0	0	0	0	0	0	0	0	0	0	0	0	0	0	0	0	0
298	43	2023-08-19						8	coniferous	drone	37	35.87	point	11:10:00	11:12:00	00:02:00	2	0	0	0	0	0	0	0	0	0	0	0	0	0	0	0	0	0	0	0	0	0	0	0	0
299	43	2023-08-19						8	coniferous	handheld	0	0	transect	10:35:00	10:43:00	00:08:00	8	0	0	0	0	0	0	0	0	0	0	0	0	0	0	0	0	0	0	0	0	0	0	0	0
300	44	2023-08-21	16	8	69	07:58:00	102.1	12	deciduous	drone	40	38.87	transect	09:18:00	09:20:00	00:02:00	2	0	0	0	0	0	0	0	0	0	0	0	0	0	0	0	0	0	0	0	0	0	0	0	0
301	44	2023-08-21	16	8	69	07:58:00	102.1	12	deciduous	drone	40	38.87	point	09:20:00	09:22:00	00:02:00	2	0	0	0	0	0	0	0	0	0	0	0	0	0	0	0	0	0	0	0	0	0	0	0	0
302	44	2023-08-21	16	8	69	07:58:00	102.1	12	deciduous	drone	60	58.87	transect	09:22:00	09:25:00	00:03:00	3	0	0	0	0	0	0	0	0	0	0	0	0	0	0	0	0	0	0	0	0	0	0	0	0
303	44	2023-08-21	16	8	69	07:58:00	102.1	12	deciduous	drone	60	58.87	point	09:25:00	09:28:00	00:03:00	3	0	0	0	0	0	0	0	0	0	0	0	0	0	0	0	0	0	0	0	0	0	0	0	0
304	44	2023-08-21	16	8	69	07:58:00	102.1	12	deciduous	drone	30	28.87	transect	09:28:00	09:31:00	00:03:00	3	0	0	0	0	0	0	0	0	0	0	0	0	0	0	0	0	0	0	0	0	0	0	0	0
305	44	2023-08-21	16	8	69	07:58:00	102.1	12	deciduous	drone	30	28.87	point	09:31:00	09:33:00	00:02:00	2	0	0	0	0	0	0	0	0	0	0	0	0	0	0	0	0	0	0	0	0	0	0	0	0
306	44	2023-08-21	16	8	69	07:58:00	102.1	12	deciduous	handheld	0	0	transect	09:04:00	09:13:00	00:09:00	9	0	0	0	0	0	0	0	0	0	0	0	0	0	0	0	0	0	0	0	0	0	0	0	0
307	45	2023-08-21	16	8	69	07:58:00	102.1	13	building	drone	39	37.87	transect	10:00:00	10:02:00	00:02:00	2	0	0	1	0	0	0	0	0	1	0.5	0	1	0	1	0	0	0	0	0	0	0	0	1	0.5
308	45	2023-08-21	16	8	69	07:58:00	102.1	13	building	drone	39	37.87	point	10:02:00	10:05:00	00:03:00	3	0	0	1	0	0	0	0	0	1	0.333333	0	1	0	2	0	0	0	0	0	0	0	0	2	0.666667
309	45	2023-08-21	16	8	69	07:58:00	102.1	13	building	drone	19	17.87	transect	10:05:00	10:08:00	00:03:00	3	0	0	0	0	0	0	0	0	0	0	0	0	0	0	0	0	0	0	0	0	0	0	0	0
310	45	2023-08-21	16	8	69	07:58:00	102.1	13	building	drone	19	17.87	point	10:08:00	10:10:00	00:02:00	2	0	0	0	0	0	0	0	0	0	0	0	0	0	0	0	0	0	0	0	0	0	0	0	0
311	45	2023-08-21	16	8	69	07:58:00	102.1	13	building	drone	9	7.87	transect	10:10:00	10:13:00	00:03:00	3	0	1	0	0	0	0	0	0	1	0.333333	1	0	1	0	0	0	0	0	0	0	0	0	1	0.333333
312	45	2023-08-21	16	8	69	07:58:00	102.1	13	building	drone	9	7.87	point	10:13:00	10:15:00	00:02:00	2	0	1	0	0	1	0	0	0	2	1	1	0	2	0	0	2	0	0	0	0	0	0	2	1
313	45	2023-08-21	16	8	69	07:58:00	102.1	13	building	handheld	0	0	transect	09:50:00	09:57:00	00:07:00	7	2	0	0	0	0	0	0	0	2	0.285714	0	2	0	1	0	0	0	0	0	0	0	0	1	0.142857
314	46	2023-08-21	16	8	69	07:58:00	102.1	3	wetland	drone	30	28.87	transect	10:34:00	10:37:00	00:03:00	3	0	0	0	0	0	0	0	0	0	0	0	0	0	0	0	0	0	0	0	0	0	0	0	0
315	46	2023-08-21	16	8	69	07:58:00	102.1	3	wetland	drone	30	28.87	point	10:37:00	10:39:00	00:02:00	2	0	0	0	0	0	0	0	0	0	0	0	0	0	0	0	0	0	0	0	0	0	0	0	0
316	46	2023-08-21	16	8	69	07:58:00	102.1	3	wetland	drone	60	58.87	transect	10:39:00	10:42:00	00:03:00	3	0	0	0	0	0	0	0	0	0	0	0	0	0	0	0	0	0	0	0	0	0	0	0	0
317	46	2023-08-21	16	8	69	07:58:00	102.1	3	wetland	drone	60	58.87	point	10:42:00	10:45:00	00:03:00	3	0	0	0	0	0	0	0	0	0	0	0	0	0	0	0	0	0	0	0	0	0	0	0	0
318	46	2023-08-21	16	8	69	07:58:00	102.1	3	wetland	drone	40	38.87	transect	10:45:00	10:47:00	00:02:00	2	0	0	0	0	0	0	0	0	0	0	0	0	0	0	0	0	0	0	0	0	0	0	0	0
319	46	2023-08-21	16	8	69	07:58:00	102.1	3	wetland	drone	40	38.87	point	10:47:00	10:49:00	00:02:00	2	0	0	0	0	0	0	0	0	0	0	0	0	0	0	0	0	0	0	0	0	0	0	0	0
320	46	2023-08-21	16	8	69	07:58:00	102.1	3	wetland	handheld	0	0	transect	10:23:00	10:30:00	00:07:00	7	0	0	0	0	0	0	0	0	0	0	0	0	0	0	0	0	0	0	0	0	0	0	0	0
321	47	2023-08-22	17	3				15	building	drone	45	43.87	transect	10:54:00	10:56:00	00:02:00	2	0	0	0	0	0	0	0	0	0	0	0	0	0	0	0	0	0	0	0	0	0	0	0	0
322	47	2023-08-22	17	3				15	building	drone	45	43.87	point	10:56:00	10:59:00	00:03:00	3	1	0	0	0	0	0	0	0	1	0.333333	0	1	0	2	0	0	0	0	0	0	0	0	2	0.666667
323	47	2023-08-22	17	3				15	building	drone	25	23.87	transect	10:59:00	11:01:00	00:02:00	2	0	0	0	0	0	0	0	0	0	0	0	0	0	0	0	0	0	0	0	0	0	0	0	0
324	47	2023-08-22	17	3				15	building	drone	25	23.87	point	11:01:00	11:04:00	00:03:00	3	0	0	0	0	0	0	0	0	0	0	0	0	0	0	0	0	0	0	0	0	0	0	0	0
325	47	2023-08-22	17	3				15	building	drone	15	13.87	transect	11:04:00	11:06:00	00:02:00	2	0	0	0	0	0	0	0	0	0	0	0	0	0	0	0	0	0	0	0	0	0	0	0	0
326	47	2023-08-22	17	3				15	building	drone	15	13.87	point	11:06:00	11:08:00	00:02:00	2	0	0	0	0	0	0	0	0	0	0	0	0	0	0	0	0	0	0	0	0	0	0	0	0
327	47	2023-08-22	17	3				15	building	handheld	0	0	transect	10:42:00	10:48:00	00:06:00	6	0	0	0	0	0	0	0	1	1	0.166667	0	0	0	0	0	0	0	0	0	0	0	0	0	0
328	48	2023-08-23	16	4	86	07:55:00	101.6	10	deciduous	drone	26	24.87	transect	09:19:00	09:21:00	00:02:00	2	0	0	1	0	0	0	0	0	1	0.5	0	1	0	1	0	0	0	0	0	0	0	0	1	0.5
329	48	2023-08-23	16	4	86	07:55:00	101.6	10	deciduous	drone	26	24.87	point	09:21:00	09:23:00	00:02:00	2	2	0	0	0	0	0	0	0	2	1	0	2	0	2	0	0	0	0	0	0	0	0	2	1
330	48	2023-08-23	16	4	86	07:55:00	101.6	10	deciduous	drone	36	34.87	transect	09:23:00	09:26:00	00:03:00	3	3	0	0	0	0	0	0	0	3	1	0	3	0	3	0	0	0	0	0	0	0	0	3	1
331	48	2023-08-23	16	4	86	07:55:00	101.6	10	deciduous	drone	36	34.87	point	09:26:00	09:28:00	00:02:00	2	0	0	0	0	0	0	0	0	0	0	0	0	0	0	0	0	0	0	0	0	0	0	0	0
332	48	2023-08-23	16	4	86	07:55:00	101.6	10	deciduous	drone	56	54.87	transect	09:28:00	09:30:00	00:02:00	2	4	0	0	0	0	0	0	0	4	2	0	4	0	2	0	0	0	0	0	0	0	0	2	1
333	48	2023-08-23	16	4	86	07:55:00	101.6	10	deciduous	drone	56	54.87	point	09:30:00	09:32:00	00:02:00	2	8	0	0	0	0	0	0	0	8	4	0	8	0	6	0	0	0	0	0	0	0	0	6	3
334	48	2023-08-23	16	4	86	07:55:00	101.6	10	deciduous	handheld	0	0	transect	09:06:00	09:13:00	00:07:00	7	2	1	0	0	0	0	0	0	3	0.428571	1	2	1	0	0	1	0	0	0	0	0	0	1	0.142857
335	49	2023-08-23	16	4	86	07:55:00	101.6	11	deciduous	drone	35	33.87	transect	09:58:00	10:00:00	00:02:00	2	0	0	0	0	0	0	0	0	0	0	0	0	0	0	0	0	0	0	0	0	0	0	0	0
336	49	2023-08-23	16	4	86	07:55:00	101.6	11	deciduous	drone	35	33.87	point	10:00:00	10:03:00	00:03:00	3	0	0	0	0	0	0	0	0	0	0	0	0	0	0	0	0	0	0	0	0	0	0	0	0
337	49	2023-08-23	16	4	86	07:55:00	101.6	11	deciduous	drone	65	63.87	transect	10:03:00	10:05:00	00:02:00	2	0	0	0	0	0	0	0	0	0	0	0	0	0	0	0	0	0	0	0	0	0	0	0	0
338	49	2023-08-23	16	4	86	07:55:00	101.6	11	deciduous	drone	65	63.87	point	10:05:00	10:07:00	00:02:00	2	0	0	0	0	0	0	0	0	0	0	0	0	0	0	0	0	0	0	0	0	0	0	0	0
339	49	2023-08-23	16	4	86	07:55:00	101.6	11	deciduous	drone	45	43.87	transect	10:15:00	10:18:00	00:03:00	3	0	0	0	0	0	0	0	0	0	0	0	0	0	0	0	0	0	0	0	0	0	0	0	0
340	49	2023-08-23	16	4	86	07:55:00	101.6	11	deciduous	drone	45	43.87	point	10:18:00	10:20:00	00:02:00	2	0	0	1	0	1	0	0	0	2	1	0	1	0	1	0	0	0	0	2	0	0	0	3	1.5
341	49	2023-08-23	16	4	86	07:55:00	101.6	11	deciduous	handheld	0	0	transect	09:43:00	09:49:00	00:06:00	6	0	1	0	0	0	0	0	0	1	0.166667	1	0	1	0	0	1	0	0	0	0	0	0	1	0.166667
342	50	2023-08-23	16	4	86	07:55:00	101.6	15	building	drone	25	23.87	transect	10:48:00	10:50:00	00:02:00	2	0	0	0	0	0	0	0	0	0	0	0	0	0	0	0	0	0	0	0	0	0	0	0	0
343	50	2023-08-23	16	4	86	07:55:00	101.6	15	building	drone	25	23.87	point	10:50:00	10:52:00	00:02:00	2	0	0	0	0	0	0	0	0	0	0	0	0	0	0	0	0	0	0	0	0	0	0	0	0
344	50	2023-08-23	16	4	86	07:55:00	101.6	15	building	drone	45	43.87	transect	10:52:00	10:55:00	00:03:00	3	1	0	2	0	0	0	0	0	3	1	0	3	0	2	0	0	0	0	0	0	0	0	2	0.666667
345	50	2023-08-23	16	4	86	07:55:00	101.6	15	building	drone	45	43.87	point	10:55:00	10:58:00	00:03:00	3	0	0	1	0	0	0	0	0	1	0.333333	0	1	0	2	0	0	0	0	0	0	0	0	2	0.666667
346	50	2023-08-23	16	4	86	07:55:00	101.6	15	building	drone	15	13.87	transect	10:58:00	11:01:00	00:03:00	3	0	0	0	1	0	0	0	0	1	0.333333	0	0	0	0	0	0	0	1	0	0	0	0	1	0.333333
347	50	2023-08-23	16	4	86	07:55:00	101.6	15	building	drone	15	13.87	point	11:01:00	11:03:00	00:02:00	2	0	0	1	0	0	0	0	0	1	0.5	0	1	0	2	0	0	1	0	0	0	0	0	2	1
348	50	2023-08-23	16	4	86	07:55:00	101.6	15	building	handheld	0	0	transect	10:37:00	10:43:00	00:06:00	6	0	0	0	0	3	0	0	0	3	0.5	0	0	0	0	0	0	0	0	0	0	0	0	0	0
																										360														508

## Sheet: Bat_data_both_methods
Session	Habitat	Method	Int_time	M_myotis	M_myotis_permin	M_bs	M_bs_permin	M_LASBOR	M_LASCIN	M_total	M_total_permin
1	building	drone	12	0	0	3	0.25	0	0	3	0.25
1	building	handheld	11	1	0.0909091	3	0.272727	0	0	4	0.363636
2	coniferous	drone	14	0	0	0	0	0	0	0	0
2	coniferous	handheld	7	0	0	0	0	0	0	0	0
3	coniferous	drone	14	0	0	0	0	0	0	0	0
3	coniferous	handheld	10	0	0	0	0	0	0	0	0
4	building	drone	15	0	0	25	1.66667	0	0	25	1.66667
4	building	handheld	8	16	2	18	2.25	0	0	34	4.25
5	coniferous	drone	14	0	0	0	0	0	0	0	0
5	coniferous	handheld	8	1	0.125	1	0.125	0	0	2	0.25
6	wetland	drone	12	0	0	0	0	0	0	0	0
6	wetland	handheld	7	3	0.428571	1	0.142857	0	0	4	0.571429
7	deciduous	drone	14	0	0	11	0.785714	0	0	11	0.785714
7	deciduous	handheld	9	0	0	0	0	0	0	0	0
8	building	drone	14	1	0.0714286	1	0.0714286	0	0	2	0.142857
8	building	handheld	7	1	0.142857	1	0.142857	0	0	2	0.285714
9	coniferous	drone	16	0	0	3	0.1875	0	0	3	0.1875
9	coniferous	handheld	7	0	0	1	0.142857	0	0	1	0.142857
10	wetland	drone	16	0	0	0	0	1	0	1	0.0625
10	wetland	handheld	8	0	0	0	0	0	0	0	0
11	building	drone	14	2	0.142857	8	0.571429	0	0	10	0.714286
11	building	handheld	7	0	0	0	0	0	0	0	0
12	coniferous	drone	14	1	0.0714286	0	0	0	0	1	0.0714286
12	coniferous	handheld	7	1	0.142857	0	0	0	0	1	0.142857
13	deciduous	drone	14	0	0	0	0	0	0	0	0
13	deciduous	handheld	10	0	0	0	0	0	0	0	0
14	wetland	drone	15	2	0.133333	4	0.266667	0	0	6	0.4
14	wetland	handheld	8	0	0	0	0	1	0	1	0.125
15	building	drone	16	3	0.1875	23	1.4375	0	0	26	1.625
15	building	handheld	8	0	0	25	3.125	0	0	25	3.125
16	deciduous	drone	14	0	0	3	0.214286	0	0	3	0.214286
16	deciduous	handheld	8	0	0	0	0	0	0	0	0
17	deciduous	drone	15	0	0	0	0	0	0	0	0
17	deciduous	handheld	7	0	0	0	0	0	0	0	0
18	wetland	drone	16	0	0	0	0	0	0	0	0
18	wetland	handheld	7	2	0.285714	0	0	0	0	2	0.285714
19	building	drone	15	0	0	0	0	0	0	0	0
19	building	handheld	7	0	0	0	0	0	0	0	0
20	wetland	drone	15	0	0	13	0.866667	0	0	13	0.866667
20	wetland	handheld	6	0	0	1	0.166667	0	0	1	0.166667
21	coniferous	drone	15	0	0	3	0.2	0	0	3	0.2
21	coniferous	handheld	9	0	0	0	0	0	0	0	0
22	building	drone	14	2	0.142857	5	0.357143	0	0	7	0.5
22	building	handheld	7	1	0.142857	0	0	0	0	1	0.142857
23	wetland	drone	15	0	0	0	0	0	0	0	0
23	wetland	handheld	8	0	0	0	0	0	0	0	0
24	deciduous	drone	14	0	0	128	9.14286	0	0	128	9.14286
24	deciduous	handheld	8	0	0	4	0.5	0	0	4	0.5
25	coniferous	drone	14	0	0	0	0	0	0	0	0
25	coniferous	handheld	7	6	0.857143	2	0.285714	0	0	8	1.14286
26	coniferous	drone	14	0	0	2	0.142857	0	0	2	0.142857
26	coniferous	handheld	7	0	0	0	0	0	0	0	0
27	deciduous	drone	14	0	0	1	0.0714286	0	0	1	0.0714286
27	deciduous	handheld	6	0	0	1	0.166667	0	0	1	0.166667
28	wetland	drone	14	11	0.785714	0	0	0	0	11	0.785714
28	wetland	handheld	7	0	0	0	0	0	0	0	0
29	deciduous	drone	15	0	0	2	0.133333	0	0	2	0.133333
29	deciduous	handheld	9	0	0	0	0	0	0	0	0
30	building	drone	18	0	0	3	0.166667	0	0	3	0.166667
30	building	handheld	7	2	0.285714	1	0.142857	0	0	3	0.428571
31	coniferous	drone	14	0	0	2	0.142857	0	0	2	0.142857
31	coniferous	handheld	9	0	0	0	0	0	0	0	0
32	coniferous	drone	15	0	0	0	0	0	0	0	0
32	coniferous	handheld	8	0	0	0	0	0	0	0	0
33	wetland	drone	15	0	0	0	0	0	0	0	0
33	wetland	handheld	7	0	0	0	0	0	0	0	0
34	building	drone	14	1	0.0714286	3	0.214286	0	0	4	0.285714
34	building	handheld	7	0	0	0	0	0	0	0	0
35	wetland	drone	16	0	0	0	0	0	0	0	0
35	wetland	handheld	6	0	0	0	0	0	0	0	0
36	deciduous	drone	16	0	0	0	0	0	0	0	0
36	deciduous	handheld	6	1	0.166667	0	0	0	0	1	0.166667
37	building	drone	15	0	0	0	0	0	0	0	0
37	building	handheld	7	0	0	4	0.571429	0	0	4	0.571429
38	building	drone	16	0	0	10	0.625	0	0	10	0.625
38	building	handheld	7	0	0	0	0	0	0	0	0
39	deciduous	drone	10	1	0.1	79	7.9	0	0	80	8
39	deciduous	handheld	7	1	0.142857	13	1.85714	0	0	14	2
40	wetland	drone	14	0	0	0	0	0	0	0	0
40	wetland	handheld	7	0	0	0	0	0	0	0	0
41	coniferous	drone	14	0	0	1	0.0714286	0	0	1	0.0714286
41	coniferous	handheld	7	0	0	0	0	0	0	0	0
42	wetland	drone	15	0	0	1	0.0666667	0	0	1	0.0666667
42	wetland	handheld	7	1	0.142857	0	0	0	0	1	0.142857
43	coniferous	drone	15	0	0	0	0	0	0	0	0
43	coniferous	handheld	8	0	0	0	0	0	0	0	0
44	deciduous	drone	15	0	0	0	0	0	0	0	0
44	deciduous	handheld	9	0	0	0	0	0	0	0	0
45	building	drone	15	3	0.2	3	0.2	0	0	6	0.4
45	building	handheld	7	0	0	1	0.142857	0	0	1	0.142857
46	wetland	drone	15	0	0	0	0	0	0	0	0
46	wetland	handheld	7	0	0	0	0	0	0	0	0
47	building	drone	14	0	0	2	0.142857	0	0	2	0.142857
47	building	handheld	6	0	0	0	0	0	0	0	0
48	deciduous	drone	13	0	0	14	1.07692	0	0	14	1.07692
48	deciduous	handheld	7	1	0.142857	0	0	0	0	1	0.142857
49	deciduous	drone	14	0	0	1	0.0714286	0	2	3	0.214286
49	deciduous	handheld	6	1	0.166667	0	0	0	0	1	0.166667
50	building	drone	15	0	0	6	0.4	1	0	7	0.466667
50	building	handheld	6	0	0	0	0	0	0	0	0

## Sheet: Bat_data_drone
Session	Habitat	Method	D_alt	P_alt	Movement	Int_time	M_myotis	M_myotis_permin	M_bs	M_bs_permin	M_LASBOR	M_LASCIN	M_total	M_total_permin
1	building	drone	9	7.87	point	2	0	0	0	0	0	0	0	0
1	building	drone	9	7.87	point	2	0	0	0	0	0	0	0	0
1	building	drone	19	17.87	transect	3	0	0	2	0.666667	0	0	2	0.666667
1	building	drone	19	17.87	point	2	0	0	0	0	0	0	0	0
1	building	drone	39	37.87	transect	1	0	0	0	0	0	0	0	0
1	building	drone	39	37.87	point	2	0	0	1	0.5	0	0	1	0.5
1	building	handheld	0	0	transect	11	1	0.0909091	3	0.272727	0	0	4	0.363636
2	coniferous	drone	14	12.87	transect	3	0	0	0	0	0	0	0	0
2	coniferous	drone	14	12.87	point	2	0	0	0	0	0	0	0	0
2	coniferous	drone	24	22.87	transect	2	0	0	0	0	0	0	0	0
2	coniferous	drone	24	22.87	point	2	0	0	0	0	0	0	0	0
2	coniferous	drone	44	42.87	transect	3	0	0	0	0	0	0	0	0
2	coniferous	drone	44	42.87	point	2	0	0	0	0	0	0	0	0
2	coniferous	handheld	0	0	transect	7	0	0	0	0	0	0	0	0
3	coniferous	drone	7	5.87	transect	2	0	0	0	0	0	0	0	0
3	coniferous	drone	7	5.87	point	2	0	0	0	0	0	0	0	0
3	coniferous	drone	17	15.87	transect	3	0	0	0	0	0	0	0	0
3	coniferous	drone	17	15.87	point	2	0	0	0	0	0	0	0	0
3	coniferous	drone	37	35.87	transect	3	0	0	0	0	0	0	0	0
3	coniferous	drone	37	35.87	point	2	0	0	0	0	0	0	0	0
3	coniferous	handheld	0	0	transect	10	0	0	0	0	0	0	0	0
4	building	drone	15	13.87	transect	4	0	0	6	1.5	0	0	6	1.5
4	building	drone	15	13.87	point	2	0	0	0	0	0	0	0	0
4	building	drone	25	23.87	transect	3	0	0	1	0.333333	0	0	1	0.333333
4	building	drone	25	23.87	point	2	0	0	5	2.5	0	0	5	2.5
4	building	drone	45	43.87	transect	2	0	0	2	1	0	0	2	1
4	building	drone	45	43.87	point	2	0	0	11	5.5	0	0	11	5.5
4	building	handheld	0	0	transect	8	16	2	18	2.25	0	0	34	4.25
5	coniferous	drone	30	28.87	transect	3	0	0	0	0	0	0	0	0
5	coniferous	drone	30	28.87	point	2	0	0	0	0	0	0	0	0
5	coniferous	drone	40	38.87	transect	3	0	0	0	0	0	0	0	0
5	coniferous	drone	40	38.87	point	2	0	0	0	0	0	0	0	0
5	coniferous	drone	60	58.87	transect	2	0	0	0	0	0	0	0	0
5	coniferous	drone	60	58.87	point	2	0	0	0	0	0	0	0	0
5	coniferous	handheld	0	0	transect	8	1	0.125	1	0.125	0	0	2	0.25
6	wetland	drone	5	3.87	transect	3	0	0	0	0	0	0	0	0
6	wetland	drone	5	3.87	point	2	0	0	0	0	0	0	0	0
6	wetland	drone	15	13.87	transect	2	0	0	0	0	0	0	0	0
6	wetland	drone	15	13.87	point	1	0	0	0	0	0	0	0	0
6	wetland	drone	35	33.87	transect	2	0	0	0	0	0	0	0	0
6	wetland	drone	35	33.87	point	2	0	0	0	0	0	0	0	0
6	wetland	handheld	0	0	transect	7	3	0.428571	1	0.142857	0	0	4	0.571429
7	deciduous	drone	30	28.87	transect	3	0	0	3	1	0	0	3	1
7	deciduous	drone	30	28.87	point	2	0	0	5	2.5	0	0	5	2.5
7	deciduous	drone	40	38.87	transect	2	0	0	1	0.5	0	0	1	0.5
7	deciduous	drone	40	38.87	point	2	0	0	0	0	0	0	0	0
7	deciduous	drone	60	58.87	transect	3	0	0	2	0.666667	0	0	2	0.666667
7	deciduous	drone	60	58.87	point	2	0	0	0	0	0	0	0	0
7	deciduous	handheld	0	0	transect	9	0	0	0	0	0	0	0	0
8	building	drone	9	7.87	transect	2	0	0	0	0	0	0	0	0
8	building	drone	9	7.87	point	2	1	0.5	1	0.5	0	0	2	1
8	building	drone	19	17.87	transect	3	0	0	0	0	0	0	0	0
8	building	drone	19	17.87	point	2	0	0	0	0	0	0	0	0
8	building	drone	39	37.87	transect	3	0	0	0	0	0	0	0	0
8	building	drone	39	37.87	point	2	0	0	0	0	0	0	0	0
8	building	handheld	0	0	transect	7	1	0.142857	1	0.142857	0	0	2	0.285714
9	coniferous	drone	14	12.87	transect	3	0	0	0	0	0	0	0	0
9	coniferous	drone	14	12.87	point	2	0	0	2	1	0	0	2	1
9	coniferous	drone	24	22.87	transect	3	0	0	0	0	0	0	0	0
9	coniferous	drone	24	22.87	point	4	0	0	0	0	0	0	0	0
9	coniferous	drone	44	42.87	transect	2	0	0	1	0.5	0	0	1	0.5
9	coniferous	drone	44	42.87	point	2	0	0	0	0	0	0	0	0
9	coniferous	handheld	0	0	transect	7	0	0	1	0.142857	0	0	1	0.142857
10	wetland	drone	5	3.87	transect	3	0	0	0	0	0	0	0	0
10	wetland	drone	5	3.87	point	3	0	0	0	0	1	0	1	0.333333
10	wetland	drone	15	13.87	transect	3	0	0	0	0	0	0	0	0
10	wetland	drone	15	13.87	point	2	0	0	0	0	0	0	0	0
10	wetland	drone	35	33.87	transect	3	0	0	0	0	0	0	0	0
10	wetland	drone	35	33.87	point	2	0	0	0	0	0	0	0	0
10	wetland	handheld	0	0	transect	8	0	0	0	0	0	0	0	0
11	building	drone	19	17.87	transect	2	2	1	4	2	0	0	6	3
11	building	drone	19	17.87	point	3	0	0	0	0	0	0	0	0
11	building	drone	9	7.87	transect	3	0	0	0	0	0	0	0	0
11	building	drone	9	7.87	point	2	0	0	0	0	0	0	0	0
11	building	drone	39	37.87	transect	2	0	0	0	0	0	0	0	0
11	building	drone	39	37.87	point	2	0	0	4	2	0	0	4	2
11	building	handheld	0	0	transect	7	0	0	0	0	0	0	0	0
12	coniferous	drone	30	28.87	transect	2	1	0.5	0	0	0	0	1	0.5
12	coniferous	drone	30	28.87	point	2	0	0	0	0	0	0	0	0
12	coniferous	drone	40	38.87	transect	3	0	0	0	0	0	0	0	0
12	coniferous	drone	40	38.87	point	2	0	0	0	0	0	0	0	0
12	coniferous	drone	60	58.87	transect	3	0	0	0	0	0	0	0	0
12	coniferous	drone	60	58.87	point	2	0	0	0	0	0	0	0	0
12	coniferous	handheld	0	0	transect	7	1	0.142857	0	0	0	0	1	0.142857
13	deciduous	drone	30	28.87	transect	2	0	0	0	0	0	0	0	0
13	deciduous	drone	30	28.87	point	3	0	0	0	0	0	0	0	0
13	deciduous	drone	60	58.87	transect	2	0	0	0	0	0	0	0	0
13	deciduous	drone	60	58.87	point	3	0	0	0	0	0	0	0	0
13	deciduous	drone	40	38.87	transect	2	0	0	0	0	0	0	0	0
13	deciduous	drone	40	38.87	point	2	0	0	0	0	0	0	0	0
13	deciduous	handheld	0	0	transect	10	0	0	0	0	0	0	0	0
14	wetland	drone	15	13.87	transect	3	2	0.666667	0	0	0	0	2	0.666667
14	wetland	drone	15	13.87	point	2	0	0	4	2	0	0	4	2
14	wetland	drone	5	3.87	transect	3	0	0	0	0	0	0	0	0
14	wetland	drone	5	3.87	point	2	0	0	0	0	0	0	0	0
14	wetland	drone	35	33.87	transect	3	0	0	0	0	0	0	0	0
14	wetland	drone	35	33.87	point	2	0	0	0	0	0	0	0	0
14	wetland	handheld	0	0	transect	8	0	0	0	0	1	0	1	0.125
15	building	drone	45	43.87	transect	3	0	0	9	3	0	0	9	3
15	building	drone	45	43.87	point	4	0	0	7	1.75	0	0	7	1.75
15	building	drone	25	23.87	transect	2	0	0	1	0.5	0	0	1	0.5
15	building	drone	25	23.87	point	3	2	0.666667	0	0	0	0	2	0.666667
15	building	drone	15	13.87	transect	2	0	0	4	2	0	0	4	2
15	building	drone	15	13.87	point	2	1	0.5	2	1	0	0	3	1.5
15	building	handheld	0	0	transect	8	0	0	25	3.125	0	0	25	3.125
16	deciduous	drone	26	24.87	transect	3	0	0	0	0	0	0	0	0
16	deciduous	drone	26	24.87	point	2	0	0	0	0	0	0	0	0
16	deciduous	drone	36	34.87	transect	2	0	0	0	0	0	0	0	0
16	deciduous	drone	36	34.87	point	3	0	0	0	0	0	0	0	0
16	deciduous	drone	56	54.87	transect	2	0	0	0	0	0	0	0	0
16	deciduous	drone	56	54.87	point	2	0	0	3	1.5	0	0	3	1.5
16	deciduous	handheld	0	0	transect	8	0	0	0	0	0	0	0	0
17	deciduous	drone	35	33.87	transect	3	0	0	0	0	0	0	0	0
17	deciduous	drone	35	33.87	point	2	0	0	0	0	0	0	0	0
17	deciduous	drone	45	43.87	transect	3	0	0	0	0	0	0	0	0
17	deciduous	drone	45	43.87	point	3	0	0	0	0	0	0	0	0
17	deciduous	drone	65	63.87	transect	2	0	0	0	0	0	0	0	0
17	deciduous	drone	65	63.87	point	2	0	0	0	0	0	0	0	0
17	deciduous	handheld	0	0	transect	7	0	0	0	0	0	0	0	0
18	wetland	drone	60	58.87	transect	3	0	0	0	0	0	0	0	0
18	wetland	drone	60	58.87	point	3	0	0	0	0	0	0	0	0
18	wetland	drone	40	38.87	transect	3	0	0	0	0	0	0	0	0
18	wetland	drone	40	38.87	point	3	0	0	0	0	0	0	0	0
18	wetland	drone	30	28.87	transect	2	0	0	0	0	0	0	0	0
18	wetland	drone	30	28.87	point	2	0	0	0	0	0	0	0	0
18	wetland	handheld	0	0	transect	7	2	0.285714	0	0	0	0	2	0.285714
19	building	drone	39	37.87	transect	2	0	0	0	0	0	0	0	0
19	building	drone	39	37.87	point	4	0	0	0	0	0	0	0	0
19	building	drone	19	17.87	transect	2	0	0	0	0	0	0	0	0
19	building	drone	19	17.87	point	3	0	0	0	0	0	0	0	0
19	building	drone	9	7.87	transect	2	0	0	0	0	0	0	0	0
19	building	drone	9	7.87	point	2	0	0	0	0	0	0	0	0
19	building	handheld	0	0	transect	7	0	0	0	0	0	0	0	0
20	wetland	drone	5	3.87	transect	2	0	0	0	0	0	0	0	0
20	wetland	drone	5	3.87	point	3	0	0	0	0	0	0	0	0
20	wetland	drone	15	13.87	transect	2	0	0	1	0.5	0	0	1	0.5
20	wetland	drone	15	13.87	point	2	0	0	0	0	0	0	0	0
20	wetland	drone	35	33.87	transect	3	0	0	0	0	0	0	0	0
20	wetland	drone	35	33.87	point	3	0	0	12	4	0	0	12	4
20	wetland	handheld	0	0	transect	6	0	0	1	0.166667	0	0	1	0.166667
21	coniferous	drone	37	35.87	transect	2	0	0	0	0	0	0	0	0
21	coniferous	drone	37	35.87	point	4	0	0	0	0	0	0	0	0
21	coniferous	drone	17	15.87	transect	2	0	0	0	0	0	0	0	0
21	coniferous	drone	17	15.87	point	3	0	0	0	0	0	0	0	0
21	coniferous	drone	7	5.87	transect	2	0	0	0	0	0	0	0	0
21	coniferous	drone	7	5.87	point	2	0	0	3	1.5	0	0	3	1.5
21	coniferous	handheld	0	0	transect	9	0	0	0	0	0	0	0	0
22	building	drone	19	17.87	transect	2	2	1	0	0	0	0	2	1
22	building	drone	19	17.87	point	3	0	0	0	0	0	0	0	0
22	building	drone	9	7.87	transect	2	0	0	0	0	0	0	0	0
22	building	drone	9	7.87	point	2	0	0	0	0	0	0	0	0
22	building	drone	39	37.87	transect	3	0	0	0	0	0	0	0	0
22	building	drone	39	37.87	point	2	0	0	5	2.5	0	0	5	2.5
22	building	handheld	0	0	transect	7	1	0.142857	0	0	0	0	1	0.142857
23	wetland	drone	30	28.87	transect	3	0	0	0	0	0	0	0	0
23	wetland	drone	30	28.87	point	2	0	0	0	0	0	0	0	0
23	wetland	drone	60	58.87	transect	2	0	0	0	0	0	0	0	0
23	wetland	drone	60	58.87	point	4	0	0	0	0	0	0	0	0
23	wetland	drone	40	38.87	transect	2	0	0	0	0	0	0	0	0
23	wetland	drone	40	38.87	point	2	0	0	0	0	0	0	0	0
23	wetland	handheld	0	0	transect	8	0	0	0	0	0	0	0	0
24	deciduous	drone	36	34.87	transect	2	0	0	14	7	0	0	14	7
24	deciduous	drone	36	34.87	point	2	0	0	14	7	0	0	14	7
24	deciduous	drone	26	24.87	transect	3	0	0	29	9.66667	0	0	29	9.66667
24	deciduous	drone	26	24.87	point	3	0	0	20	6.66667	0	0	20	6.66667
24	deciduous	drone	56	54.87	transect	2	0	0	23	11.5	0	0	23	11.5
24	deciduous	drone	56	54.87	point	2	0	0	28	14	0	0	28	14
24	deciduous	handheld	0	0	transect	8	0	0	4	0.5	0	0	4	0.5
25	coniferous	drone	40	38.87	transect	2	0	0	0	0	0	0	0	0
25	coniferous	drone	40	38.87	point	3	0	0	0	0	0	0	0	0
25	coniferous	drone	30	28.87	transect	2	0	0	0	0	0	0	0	0
25	coniferous	drone	30	28.87	point	2	0	0	0	0	0	0	0	0
25	coniferous	drone	60	58.87	transect	3	0	0	0	0	0	0	0	0
25	coniferous	drone	60	58.87	point	2	0	0	0	0	0	0	0	0
25	coniferous	handheld	0	0	transect	7	6	0.857143	2	0.285714	0	0	8	1.14286
26	coniferous	drone	14	12.87	transect	2	0	0	2	1	0	0	2	1
26	coniferous	drone	14	12.87	point	2	0	0	0	0	0	0	0	0
26	coniferous	drone	24	22.87	transect	3	0	0	0	0	0	0	0	0
26	coniferous	drone	24	22.87	point	2	0	0	0	0	0	0	0	0
26	coniferous	drone	44	42.87	transect	3	0	0	0	0	0	0	0	0
26	coniferous	drone	44	42.87	point	2	0	0	0	0	0	0	0	0
26	coniferous	handheld	0	0	transect	7	0	0	0	0	0	0	0	0
27	deciduous	drone	35	33.87	transect	2	0	0	0	0	0	0	0	0
27	deciduous	drone	35	33.87	point	2	0	0	0	0	0	0	0	0
27	deciduous	drone	45	43.87	transect	3	0	0	0	0	0	0	0	0
27	deciduous	drone	45	43.87	point	2	0	0	0	0	0	0	0	0
27	deciduous	drone	65	63.87	transect	3	0	0	1	0.333333	0	0	1	0.333333
27	deciduous	drone	65	63.87	point	2	0	0	0	0	0	0	0	0
27	deciduous	handheld	0	0	transect	6	0	0	1	0.166667	0	0	1	0.166667
28	wetland	drone	15	13.87	transect	2	5	2.5	0	0	0	0	5	2.5
28	wetland	drone	15	13.87	point	3	2	0.666667	0	0	0	0	2	0.666667
28	wetland	drone	5	3.87	transect	2	0	0	0	0	0	0	0	0
28	wetland	drone	5	3.87	point	3	4	1.33333	0	0	0	0	4	1.33333
28	wetland	drone	35	33.87	transect	2	0	0	0	0	0	0	0	0
28	wetland	drone	35	33.87	point	2	0	0	0	0	0	0	0	0
28	wetland	handheld	0	0	transect	7	0	0	0	0	0	0	0	0
29	deciduous	drone	30	28.87	transect	3	0	0	2	0.666667	0	0	2	0.666667
29	deciduous	drone	30	28.87	point	2	0	0	0	0	0	0	0	0
29	deciduous	drone	60	58.87	transect	2	0	0	0	0	0	0	0	0
29	deciduous	drone	60	58.87	point	4	0	0	0	0	0	0	0	0
29	deciduous	drone	40	38.87	transect	2	0	0	0	0	0	0	0	0
29	deciduous	drone	40	38.87	point	2	0	0	0	0	0	0	0	0
29	deciduous	handheld	0	0	transect	9	0	0	0	0	0	0	0	0
30	building	drone	19	17.87	transect	3	0	0	1	0.333333	0	0	1	0.333333
30	building	drone	19	17.87	point	2	0	0	1	0.5	0	0	1	0.5
30	building	drone	39	37.87	transect	2	0	0	0	0	0	0	0	0
30	building	drone	39	37.87	point	6	0	0	1	0.166667	0	0	1	0.166667
30	building	drone	9	7.87	transect	3	0	0	0	0	0	0	0	0
30	building	drone	9	7.87	point	2	0	0	0	0	0	0	0	0
30	building	handheld	0	0	transect	7	2	0.285714	1	0.142857	0	0	3	0.428571
31	coniferous	drone	17	15.87	transect	2	0	0	0	0	0	0	0	0
31	coniferous	drone	17	15.87	point	2	0	0	1	0.5	0	0	1	0.5
31	coniferous	drone	37	35.87	transect	3	0	0	0	0	0	0	0	0
31	coniferous	drone	37	35.87	point	2	0	0	0	0	0	0	0	0
31	coniferous	drone	7	5.87	transect	3	0	0	0	0	0	0	0	0
31	coniferous	drone	7	5.87	point	2	0	0	1	0.5	0	0	1	0.5
31	coniferous	handheld	0	0	transect	9	0	0	0	0	0	0	0	0
32	coniferous	drone	24	22.87	transect	3	0	0	0	0	0	0	0	0
32	coniferous	drone	24	22.87	point	2	0	0	0	0	0	0	0	0
32	coniferous	drone	14	12.87	transect	2	0	0	0	0	0	0	0	0
32	coniferous	drone	14	12.87	point	3	0	0	0	0	0	0	0	0
32	coniferous	drone	44	42.87	transect	3	0	0	0	0	0	0	0	0
32	coniferous	drone	44	42.87	point	2	0	0	0	0	0	0	0	0
32	coniferous	handheld	0	0	transect	8	0	0	0	0	0	0	0	0
33	wetland	drone	35	33.87	transect	3	0	0	0	0	0	0	0	0
33	wetland	drone	35	33.87	point	2	0	0	0	0	0	0	0	0
33	wetland	drone	5	3.87	transect	3	0	0	0	0	0	0	0	0
33	wetland	drone	5	3.87	point	2	0	0	0	0	0	0	0	0
33	wetland	drone	15	13.87	transect	2	0	0	0	0	0	0	0	0
33	wetland	drone	15	13.87	point	3	0	0	0	0	0	0	0	0
33	wetland	handheld	0	0	transect	7	0	0	0	0	0	0	0	0
34	building	drone	9	7.87	transect	2	0	0	0	0	0	0	0	0
34	building	drone	9	7.87	point	3	0	0	0	0	0	0	0	0
34	building	drone	39	37.87	transect	2	0	0	0	0	0	0	0	0
34	building	drone	39	37.87	point	3	1	0.333333	0	0	0	0	1	0.333333
34	building	drone	19	17.87	transect	2	0	0	0	0	0	0	0	0
34	building	drone	19	17.87	point	2	0	0	3	1.5	0	0	3	1.5
34	building	handheld	0	0	transect	7	0	0	0	0	0	0	0	0
35	wetland	drone	15	13.87	transect	2	0	0	0	0	0	0	0	0
35	wetland	drone	15	13.87	point	3	0	0	0	0	0	0	0	0
35	wetland	drone	35	33.87	transect	2	0	0	0	0	0	0	0	0
35	wetland	drone	35	33.87	point	4	0	0	0	0	0	0	0	0
35	wetland	drone	5	3.87	transect	3	0	0	0	0	0	0	0	0
35	wetland	drone	5	3.87	point	2	0	0	0	0	0	0	0	0
35	wetland	handheld	0	0	transect	6	0	0	0	0	0	0	0	0
36	deciduous	drone	45	43.87	transect	3	0	0	0	0	0	0	0	0
36	deciduous	drone	45	43.87	point	2	0	0	0	0	0	0	0	0
36	deciduous	drone	65	63.87	transect	3	0	0	0	0	0	0	0	0
36	deciduous	drone	65	63.87	point	4	0	0	0	0	0	0	0	0
36	deciduous	drone	35	33.87	transect	2	0	0	0	0	0	0	0	0
36	deciduous	drone	35	33.87	point	2	0	0	0	0	0	0	0	0
36	deciduous	handheld	0	0	transect	6	1	0.166667	0	0	0	0	1	0.166667
37	building	drone	15	13.87	transect	2	0	0	0	0	0	0	0	0
37	building	drone	15	13.87	point	3	0	0	0	0	0	0	0	0
37	building	drone	45	43.87	transect	2	0	0	0	0	0	0	0	0
37	building	drone	45	43.87	point	3	0	0	0	0	0	0	0	0
37	building	drone	25	23.87	transect	3	0	0	0	0	0	0	0	0
37	building	drone	25	23.87	point	2	0	0	0	0	0	0	0	0
37	building	handheld	0	0	transect	7	0	0	4	0.571429	0	0	4	0.571429
38	building	drone	39	37.87	transect	4	0	0	1	0.25	0	0	1	0.25
38	building	drone	39	37.87	point	3	0	0	5	1.66667	0	0	5	1.66667
38	building	drone	19	17.87	transect	2	0	0	0	0	0	0	0	0
38	building	drone	19	17.87	point	3	0	0	2	0.666667	0	0	2	0.666667
38	building	drone	9	7.87	transect	2	0	0	0	0	0	0	0	0
38	building	drone	9	7.87	point	2	0	0	2	1	0	0	2	1
38	building	handheld	0	0	transect	7	0	0	0	0	0	0	0	0
39	deciduous	drone	56	54.87	transect	2	0	0	12	6	0	0	12	6
39	deciduous	drone	56	54.87	point	4	0	0	38	9.5	0	0	38	9.5
39	deciduous	drone	26	24.87	transect	2	1	0.5	9	4.5	0	0	10	5
39	deciduous	drone	26	24.87	point	2	0	0	20	10	0	0	20	10
39	deciduous	handheld	0	0	transect	7	1	0.142857	13	1.85714	0	0	14	2
40	wetland	drone	30	28.87	transect	3	0	0	0	0	0	0	0	0
40	wetland	drone	30	28.87	point	2	0	0	0	0	0	0	0	0
40	wetland	drone	40	38.87	transect	2	0	0	0	0	0	0	0	0
40	wetland	drone	40	38.87	point	3	0	0	0	0	0	0	0	0
40	wetland	drone	60	58.87	transect	2	0	0	0	0	0	0	0	0
40	wetland	drone	60	58.87	point	2	0	0	0	0	0	0	0	0
40	wetland	handheld	0	0	transect	7	0	0	0	0	0	0	0	0
41	coniferous	drone	30	28.87	transect	3	0	0	0	0	0	0	0	0
41	coniferous	drone	30	28.87	point	2	0	0	0	0	0	0	0	0
41	coniferous	drone	40	38.87	transect	2	0	0	0	0	0	0	0	0
41	coniferous	drone	40	38.87	point	3	0	0	0	0	0	0	0	0
41	coniferous	drone	60	58.87	transect	2	0	0	1	0.5	0	0	1	0.5
41	coniferous	drone	60	58.87	point	2	0	0	0	0	0	0	0	0
41	coniferous	handheld	0	0	transect	7	0	0	0	0	0	0	0	0
42	wetland	drone	15	13.87	transect	3	0	0	0	0	0	0	0	0
42	wetland	drone	15	13.87	point	2	0	0	1	0.5	0	0	1	0.5
42	wetland	drone	35	33.87	transect	2	0	0	0	0	0	0	0	0
42	wetland	drone	35	33.87	point	4	0	0	0	0	0	0	0	0
42	wetland	drone	5	3.87	transect	2	0	0	0	0	0	0	0	0
42	wetland	drone	5	3.87	point	2	0	0	0	0	0	0	0	0
42	wetland	handheld	0	0	transect	7	1	0.142857	0	0	0	0	1	0.142857
43	coniferous	drone	7	5.87	transect	3	0	0	0	0	0	0	0	0
43	coniferous	drone	7	5.87	point	2	0	0	0	0	0	0	0	0
43	coniferous	drone	17	15.87	transect	3	0	0	0	0	0	0	0	0
43	coniferous	drone	17	15.87	point	2	0	0	0	0	0	0	0	0
43	coniferous	drone	37	35.87	transect	3	0	0	0	0	0	0	0	0
43	coniferous	drone	37	35.87	point	2	0	0	0	0	0	0	0	0
43	coniferous	handheld	0	0	transect	8	0	0	0	0	0	0	0	0
44	deciduous	drone	40	38.87	transect	2	0	0	0	0	0	0	0	0
44	deciduous	drone	40	38.87	point	2	0	0	0	0	0	0	0	0
44	deciduous	drone	60	58.87	transect	3	0	0	0	0	0	0	0	0
44	deciduous	drone	60	58.87	point	3	0	0	0	0	0	0	0	0
44	deciduous	drone	30	28.87	transect	3	0	0	0	0	0	0	0	0
44	deciduous	drone	30	28.87	point	2	0	0	0	0	0	0	0	0
44	deciduous	handheld	0	0	transect	9	0	0	0	0	0	0	0	0
45	building	drone	39	37.87	transect	2	0	0	1	0.5	0	0	1	0.5
45	building	drone	39	37.87	point	3	0	0	2	0.666667	0	0	2	0.666667
45	building	drone	19	17.87	transect	3	0	0	0	0	0	0	0	0
45	building	drone	19	17.87	point	2	0	0	0	0	0	0	0	0
45	building	drone	9	7.87	transect	3	1	0.333333	0	0	0	0	1	0.333333
45	building	drone	9	7.87	point	2	2	1	0	0	0	0	2	1
45	building	handheld	0	0	transect	7	0	0	1	0.142857	0	0	1	0.142857
46	wetland	drone	30	28.87	transect	3	0	0	0	0	0	0	0	0
46	wetland	drone	30	28.87	point	2	0	0	0	0	0	0	0	0
46	wetland	drone	60	58.87	transect	3	0	0	0	0	0	0	0	0
46	wetland	drone	60	58.87	point	3	0	0	0	0	0	0	0	0
46	wetland	drone	40	38.87	transect	2	0	0	0	0	0	0	0	0
46	wetland	drone	40	38.87	point	2	0	0	0	0	0	0	0	0
46	wetland	handheld	0	0	transect	7	0	0	0	0	0	0	0	0
47	building	drone	45	43.87	transect	2	0	0	0	0	0	0	0	0
47	building	drone	45	43.87	point	3	0	0	2	0.666667	0	0	2	0.666667
47	building	drone	25	23.87	transect	2	0	0	0	0	0	0	0	0
47	building	drone	25	23.87	point	3	0	0	0	0	0	0	0	0
47	building	drone	15	13.87	transect	2	0	0	0	0	0	0	0	0
47	building	drone	15	13.87	point	2	0	0	0	0	0	0	0	0
47	building	handheld	0	0	transect	6	0	0	0	0	0	0	0	0
48	deciduous	drone	26	24.87	transect	2	0	0	1	0.5	0	0	1	0.5
48	deciduous	drone	26	24.87	point	2	0	0	2	1	0	0	2	1
48	deciduous	drone	36	34.87	transect	3	0	0	3	1	0	0	3	1
48	deciduous	drone	36	34.87	point	2	0	0	0	0	0	0	0	0
48	deciduous	drone	56	54.87	transect	2	0	0	2	1	0	0	2	1
48	deciduous	drone	56	54.87	point	2	0	0	6	3	0	0	6	3
48	deciduous	handheld	0	0	transect	7	1	0.142857	0	0	0	0	1	0.142857
49	deciduous	drone	35	33.87	transect	2	0	0	0	0	0	0	0	0
49	deciduous	drone	35	33.87	point	3	0	0	0	0	0	0	0	0
49	deciduous	drone	65	63.87	transect	2	0	0	0	0	0	0	0	0
49	deciduous	drone	65	63.87	point	2	0	0	0	0	0	0	0	0
49	deciduous	drone	45	43.87	transect	3	0	0	0	0	0	0	0	0
49	deciduous	drone	45	43.87	point	2	0	0	1	0.5	0	2	3	1.5
49	deciduous	handheld	0	0	transect	6	1	0.166667	0	0	0	0	1	0.166667
50	building	drone	25	23.87	transect	2	0	0	0	0	0	0	0	0
50	building	drone	25	23.87	point	2	0	0	0	0	0	0	0	0
50	building	drone	45	43.87	transect	3	0	0	2	0.666667	0	0	2	0.666667
50	building	drone	45	43.87	point	3	0	0	2	0.666667	0	0	2	0.666667
50	building	drone	15	13.87	transect	3	0	0	0	0	1	0	1	0.333333
50	building	drone	15	13.87	point	2	0	0	2	1	0	0	2	1
50	building	handheld	0	0	transect	6	0	0	0	0	0	0	0	0

## Sheet: Schedule 
Date	Site A	Site B	Site C	Site D				Site #	Sample date 1	Sample date 2	Sample date 3	Sample date 4	Sample date 5
2023-07-12	14							1	2023-07-23	2023-08-02	2023-08-13	2023-08-19
2023-07-17	9	8						2	2023-07-19	2023-07-27	2023-08-08	2023-08-16
2023-07-18	15	7						3	2023-08-01	2023-08-04	2023-08-18	2023-08-21
2023-07-19	2	12	14					4
2023-07-23	9	1						5
2023-07-25	13	7						6
2023-07-27	12	2	15					7	2023-07-18	2023-07-25	2023-08-05	2023-08-19
2023-07-31	10	11						8	2023-07-17	2023-08-02	2023-08-13	2023-08-19
2023-08-01	5	3	13					9	2023-07-17	2023-07-23	2023-08-05	2023-08-13
2023-08-02	1	8	14					10	2023-07-31	2023-08-04	2023-08-18	2023-08-23
2023-08-04	3	10						11	2023-07-31	2023-08-08	2023-08-16	2023-08-23
2023-08-05	7	9						12	2023-07-19	2023-07-27	2023-08-08	2023-08-21
2023-08-08	11	2	12					13	2023-07-25	2023-08-01	2023-08-14	2023-08-21
2023-08-10	14							14	2023-07-12	2023-07-19	2023-08-02	2023-08-10	2023-08-16
2023-08-13	8	9	1					15	2023-07-18	2023-07-27	2023-08-16	2023-08-22	2023-08-23
2023-08-14	13
2023-08-16	2	11	15	14
2023-08-18	10	3
2023-08-19	7	1	8
2023-08-21	12	13	3
2023-08-22	15
2023-08-23	10	11	15

## Sheet: Sites
Site #	Coordinates	Description	Habitat type	Altitude A	Altitude B	Altitude C
1	45.76463, 74.85290	Near Red Run, just before fishing school	Wetland	5	15	35
2	45.76633, 74.81134	Off Ch. Kenauk, north of Whitefish Lake	Wetland	5	15	35
3	45.79573, 74.79051	Off Ch. Kenauk, near Papineau lake	Wetland	30	40	60
4	not used in study	Whitefish	Lake	3	13	33
5	not used in study	Otter	Lake	3	13	33
6	not used in study	Papineau	Lake	3	13	33
7	45.76086, 74.84014	Off Red Run, near Whitefish	Coniferous forest	30	40	60
8	45.75528, 74.85959	Off Red Run, coniferous plantation	Coniferous forest	7	17	37
9	45.75058, 74.86237	Off Red Run, past fishing school	Coniferous forest	14	24	44
10	45.78513, 74.79713	Off Ch. Kenauk, along logging road	Deciduous forest	26	36	56
11	45.77800, 74.80557	Off Ch. Kenauk, halfway between Papineau and Whitefish	Deciduous forest	33	43	63
12	45.75624, 74.81974	Portion of trail 9	Deciduous forest	30	40	60
13	45.78872, 74.79447	Papineau marina	Building	9	19	39
14	45.75016, 74.82614	Whitefish buildings	Building	9	19	39
15	45.73561, 74.83606	Kenauk garage	Building	15	25	45
